# Supplementary material for: Mitigating the Effects of Maternal Loss on Harbour Seal Pups in Captive Care
Source: Animals (Basel). 2024 Nov 13;14(22):3264. doi: 10.3390/ani14223264 (PMC11591290; doi:10.3390/ani14223264)
Supplement: Supplementary file 1 [file animals-14-03264-s001.zip]

Archive with 3 entries (3 files):
- Table S1 M&M-U&E-C&P-datasets.xlsx
- Table S2 Behaviours rehab & rehab vs wild - 15-s summaries.xlsx
- Table S3 TSR Rehab pup growth rates all Tara to Pearl.xlsb
