# Supplementary material for: Mitigating the Effects of Maternal Loss on Harbour Seal Pups in Captive Care
Source: Animals (Basel). 2024 Nov 13;14(22):3264. doi: 10.3390/ani14223264 (PMC11591290; doi:10.3390/ani14223264)
Supplement: Supplementary file 1 [file animals-14-03264-s001.zip › Table S1 M&M-U&E-C&P-datasets.xlsx]

## Sheet: abbreviations
Abbreviation	Explanation
Bath or pool	When DRY, bath or pool refers to pups in bath or pool end of the enclosure. When WET or W's EDGE, bath or pool refers to wet pup location
T - distance between pair	T = pup bodies touching
<1	less than 1 pup body length apart
Maxi&Mini - X/N	X=Maxi; N=Mini
Ula& Earendil - U/E	U=Ula; E=Earendil
Coral& Pearl - C/P	C=Coral; P=Pearl
play - 1/2	1 = one pup; 2= both pups
suckling	one pup suckles on the other
ffl	foreflipper(s)
hfl	hindflippers
H	head
B-B	back-to-back
N-N	nose-to-nose
N-B	nose to body (back of head/neck/throat/shoulder/back)
N=ffl	nose-to-foreflipper
N-hfl	nose-to-hindflipper
N-G	nose-to-lower abdominal region (usually prelude to suckling)

## Sheet: Maxi&Mini
date	time	keepers present	feeding	Zone	bath or pool	pups visible	distance between pair	FORM OF CONTACT	Individual or pair- rest	Directional movement	Following movement;	Play	No. Nosing exchanges	Suckling	Notes
2013-07-21	00:00:00	0	0	DRY	POOL	2	T		2
2013-07-21	00:00:15	0	0	DRY	POOL	2	T		2
2013-07-21	00:00:30	0	0	DRY	POOL	2	T		2
2013-07-21	00:00:45	0	0	DRY	POOL	2	T		2
2013-07-21	00:01:00	0	0	DRY	POOL	2	T		2
2013-07-21	00:01:15	0	0	DRY	POOL	2	T		2
2013-07-21	00:01:30	0	0	DRY	POOL	2	T		2
2013-07-21	00:01:45	0	0	DRY	POOL	2	T		2
2013-07-21	00:02:00	0	0	DRY	POOL	2	T		2
2013-07-21	00:02:15	0	0	DRY	POOL	2	T		2
2013-07-21	00:02:30	0	0	DRY	POOL	2	T		2
2013-07-21	00:02:45	0	0	DRY	POOL	2	T		2
2013-07-21	00:03:00	0	0	DRY	POOL	2	T		2
2013-07-21	00:03:15	0	0	DRY	POOL	2	T		2
2013-07-21	00:03:30	0	0	DRY	POOL	2	T		2
2013-07-21	00:03:45	0	0	DRY	POOL	2	T		2
2013-07-21	00:04:00	0	0	DRY	POOL	2	T		2
2013-07-21	00:04:15	0	0	DRY	POOL	2	T		2
2013-07-21	00:04:30	0	0	DRY	POOL	2	T		2
2013-07-21	00:04:45	0	0	DRY	POOL	2	T		2
2013-07-21	00:05:00	0	0	DRY	POOL	2	T		2
2013-07-21	00:05:15	0	0	DRY	POOL	2	T		2
2013-07-21	00:05:30	0	0	DRY	POOL	2	T		2
2013-07-21	00:05:45	0	0	DRY	POOL	2	T		2
2013-07-21	00:06:00	0	0	DRY	POOL	2	T		2
2013-07-21	00:06:15	0	0	DRY	POOL	2	T		2
2013-07-21	00:06:30	0	0	DRY	POOL	2	T		2
2013-07-21	00:06:45	0	0	DRY	POOL	2	T		2
2013-07-21	00:07:00	0	0	DRY	POOL	2	T		2
2013-07-21	00:07:15	0	0	DRY	POOL	2	T		2
2013-07-21	00:07:30	0	0	DRY	POOL	2	T		2
2013-07-21	00:07:45	0	0	DRY	POOL	2	T		2
2013-07-21	00:08:00	0	0	DRY	POOL	2	T		2
2013-07-21	00:08:15	0	0	DRY	POOL	2	T		2
2013-07-21	00:08:30	0	0	DRY	POOL	2	T		2
2013-07-21	00:08:45	0	0	DRY	POOL	2	T		2
2013-07-21	00:09:00	0	0	DRY	POOL	2	T		2
2013-07-21	00:09:15	0	0	DRY	POOL	2	T		2
2013-07-21	00:09:30	0	0	DRY	POOL	2	T		2
2013-07-21	00:09:45	0	0	DRY	POOL	2	T		2
2013-07-21	00:10:00	0	0	DRY	POOL	2	T		2
2013-07-21	00:10:15	0	0	DRY	POOL	2	T		2
2013-07-21	00:10:30	0	0	DRY	POOL	2	T		2
2013-07-21	00:10:45	0	0	DRY	POOL	2	T		2
2013-07-21	00:11:00	0	0	DRY	POOL	2	T		2
2013-07-21	00:11:15	0	0	DRY	POOL	2	T		2
2013-07-21	00:11:30	0	0	DRY	POOL	2	T		2
2013-07-21	00:11:45	0	0	DRY	POOL	2	T		2
2013-07-21	00:12:00	0	0	DRY	POOL	2	T		2
2013-07-21	00:12:15	0	0	DRY	POOL	2	T		2
2013-07-21	00:12:30	0	0	DRY	POOL	2	T		2
2013-07-21	00:12:45	0	0	DRY	POOL	2	T		2
2013-07-21	00:13:00	0	0	DRY	POOL	2	T		2
2013-07-21	00:13:15	0	0	DRY	POOL	2	T		2
2013-07-21	00:13:30	0	0	DRY	POOL	2	T		2
2013-07-21	00:13:45	0	0	DRY	POOL	2	T		2
2013-07-21	00:14:00	0	0	DRY	POOL	2	T		2
2013-07-21	00:14:15	0	0	DRY	POOL	2	T		2
2013-07-21	00:14:30	0	0	DRY	POOL	2	T		2
2013-07-21	00:14:45	0	0	DRY	POOL	2	T		2
2013-07-21	00:15:00	0	0	DRY	POOL	2	T		2
2013-07-21	00:15:15	0	0	DRY	POOL	2	T		2
2013-07-21	00:15:30	0	0	DRY	POOL	2	T		2
2013-07-21	00:15:45	0	0	DRY	POOL	2	T		2
2013-07-21	00:16:00	0	0	DRY	POOL	2	T		2
2013-07-21	00:16:15	0	0	DRY	POOL	2	T		2
2013-07-21	00:16:30	0	0	DRY	POOL	2	T		2
2013-07-21	00:16:45	0	0	DRY	POOL	2	T		2
2013-07-21	00:17:00	0	0	DRY	POOL	2	T		2
2013-07-21	00:17:15	0	0	DRY	POOL	2	T		2
2013-07-21	00:17:30	0	0	DRY	POOL	2	T		2
2013-07-21	00:17:45	0	0	DRY	POOL	2	T		2
2013-07-21	00:18:00	0	0	DRY	POOL	2	T		2
2013-07-21	00:18:15	0	0	DRY	POOL	2	T		2
2013-07-21	00:18:30	0	0	DRY	POOL	2	T		2
2013-07-21	00:18:45	0	0	DRY	POOL	2	T		2
2013-07-21	00:19:00	0	0	DRY	POOL	2	T		2
2013-07-21	00:19:15	0	0	DRY	POOL	2	T		2
2013-07-21	00:19:30	0	0	DRY	POOL	2	T		2
2013-07-21	00:19:45	0	0	DRY	POOL	2	T		2
2013-07-21	00:20:00	0	0	DRY	POOL	2	T		2
2013-07-21	00:20:15	0	0	DRY	POOL	2	T		2
2013-07-21	00:20:30	0	0	DRY	POOL	2	T		2
2013-07-21	00:20:45	0	0	DRY	POOL	2	T		2
2013-07-21	00:21:00	0	0	DRY	POOL	2	T		2
2013-07-21	00:21:15	0	0	DRY	POOL	2	T		2
2013-07-21	00:21:30	0	0	DRY	POOL	2	T		2
2013-07-21	00:21:45	0	0	DRY	POOL	2	T		2
2013-07-21	00:22:00	0	0	DRY	POOL	2	T		2
2013-07-21	00:22:15	0	0	DRY	POOL	2	T		2
2013-07-21	00:22:30	0	0	DRY	POOL	2	T		2
2013-07-21	00:22:45	0	0	DRY	POOL	2	T		2
2013-07-21	00:23:00	0	0	DRY	POOL	2	T		2
2013-07-21	00:23:15	0	0	DRY	POOL	2	T		2
2013-07-21	00:23:30	0	0	DRY	POOL	2	T		2
2013-07-21	00:23:45	0	0	DRY	POOL	2	T		2
2013-07-21	00:24:00	0	0	DRY	POOL	2	T		2
2013-07-21	00:24:15	0	0	DRY	POOL	2	T		2
2013-07-21	00:24:30	0	0	DRY	POOL	2	T		2
2013-07-21	00:24:45	0	0	DRY	POOL	2	T		2
2013-07-21	00:25:00	0	0	DRY	POOL	2	T	Xffl-NB	2
2013-07-21	00:25:15	0	0	DRY	POOL	2	T		2
2013-07-21	00:25:30	0	0	DRY	POOL	2	T		2
2013-07-21	00:25:45	0	0	DRY	POOL	2	T		2
2013-07-21	00:26:00	0	0	DRY	POOL	2	T		2
2013-07-21	00:26:15	0	0	DRY	POOL	2	T		2
2013-07-21	00:26:30	0	0	DRY	POOL	2	T	Xffl-NB	2
2013-07-21	00:26:45	0	0	DRY	POOL	2	T		2
2013-07-21	00:27:00	0	0	DRY	POOL	2	T		2
2013-07-21	00:27:15	0	0	DRY	POOL	2	T		2
2013-07-21	00:27:30	0	0	DRY	POOL	2	T		2
2013-07-21	00:27:45	0	0	DRY	POOL	2	T		2
2013-07-21	00:28:00	0	0	DRY	POOL	2	T		2
2013-07-21	00:28:15	0	0	DRY	POOL	2	T		2
2013-07-21	00:28:30	0	0	DRY	POOL	2	T		2
2013-07-21	00:28:45	0	0	DRY	POOL	2	T		2
2013-07-21	00:29:00	0	0	DRY	POOL	2	T		2
2013-07-21	00:29:15	0	0	DRY	POOL	2	T		2
2013-07-21	00:29:30	0	0	DRY	POOL	2	T		2
2013-07-21	00:29:45	0	0	DRY	POOL	2	T		2
2013-07-21	00:30:00	0	0	DRY	POOL	2	<1		2
2013-07-21	00:30:15	0	0	DRY	POOL	2	<1		2
2013-07-21	00:30:30	0	0	DRY	POOL	2	<1		2
2013-07-21	00:30:45	0	0	DRY	POOL	2	<1		2
2013-07-21	00:31:00	0	0	DRY	POOL	2	<1		2
2013-07-21	00:31:15	0	0	DRY	POOL	2	<1	Xffl-NB	2
2013-07-21	00:31:30	0	0	DRY	POOL	2	<1	Xffl-NB	2
2013-07-21	00:31:45	0	0	DRY	POOL	2	<1		2
2013-07-21	00:32:00	0	0	DRY	POOL	2	<1		2
2013-07-21	00:32:15	0	0	DRY	POOL	2	<1	Xffl-NB	2
2013-07-21	00:32:30	0	0	DRY	POOL	2	<1		2
2013-07-21	00:32:45	0	0	DRY	POOL	2	<1	Xffl-NB, NN-XB	2
2013-07-21	00:33:00	0	0	DRY	POOL	2	<1		2
2013-07-21	00:33:15	0	0	DRY	POOL	2	<1	Xffl-NB	2
2013-07-21	00:33:30	0	0	DRY	POOL	2	<1		2
2013-07-21	00:33:45	0	0	DRY	POOL	2	<1		2
2013-07-21	00:34:00	0	0	DRY	POOL	2	<1		2
2013-07-21	00:34:15	0	0	DRY	POOL	2	<1		2
2013-07-21	00:34:30	0	0	DRY	POOL	2	<1		2
2013-07-21	00:34:45	0	0	DRY	POOL	2	<1	Xffl-NB	2
2013-07-21	00:35:00	0	0	DRY	POOL	2	<1		2
2013-07-21	00:35:15	0	0	DRY	POOL	2	<1	Ffl-B	2
2013-07-21	00:35:30	0	0	DRY	POOL	2	<1		2
2013-07-21	00:35:45	0	0	DRY	POOL	2	<1		2
2013-07-21	00:36:00	0	0	DRY	POOL	2	<1		2
2013-07-21	00:36:15	0	0	DRY	POOL	2	<1		2
2013-07-21	00:36:30	0	0	DRY	POOL	2	<1	NN-XB	2				N1
2013-07-21	00:36:45	0	0	DRY	POOL	2	<1		2
2013-07-21	00:37:00	0	0	DRY	POOL	2	<1		2
2013-07-21	00:37:15	0	0	DRY	POOL	2	<1		2
2013-07-21	00:37:30	0	0	DRY	POOL	2	<1		2
2013-07-21	00:37:45	0	0	DRY	POOL	2	<1		2
2013-07-21	00:38:00	0	0	DRY	POOL	2	<1	N-N	2				2
2013-07-21	00:38:15	0	0	DRY	POOL	2	<1		2
2013-07-21	00:38:30	0	0	DRY	POOL	2	<1	N-N	2				2
2013-07-21	00:38:45	0	0	DRY	POOL	2	<1	N-N	2				2
2013-07-21	00:39:00	0	0	DRY	POOL	2	<1		2
2013-07-21	00:39:15	0	0	DRY	POOL	2	<1	N-B, N-N	2				2
2013-07-21	00:39:30	0	0	DRY	POOL	2	<1		2
2013-07-21	00:39:45	0	0	DRY	POOL	2	<1		2
2013-07-21	00:40:00	0	0	DRY	POOL	2	<1		2
2013-07-21	00:40:15	0	0	DRY	POOL	2	<1		2
2013-07-21	00:40:30	0	0	DRY	POOL	2	<1		2
2013-07-21	00:40:45	0	0	DRY	POOL	2	<1		2
2013-07-21	00:41:00	0	0	DRY	POOL	2	<1		2
2013-07-21	00:41:15	0	0	DRY	POOL	2	<1		2
2013-07-21	00:41:30	0	0	DRY	POOL	2	<1		2
2013-07-21	00:41:45	0	0	DRY	POOL	2	<1		2
2013-07-21	00:42:00	0	0	DRY	POOL	2	<1		2
2013-07-21	00:42:15	0	0	DRY	POOL	2	<1		2
2013-07-21	00:42:30	0	0	DRY	POOL	2	<1		2
2013-07-21	00:42:45	0	0	DRY	POOL	2	<1		2
2013-07-21	00:43:00	0	0	DRY	POOL	2	<1		2
2013-07-21	00:43:15	0	0	DRY	POOL	2	<1		2
2013-07-21	00:43:30	0	0	DRY	POOL	2	<1		2
2013-07-21	00:43:45	0	0	DRY	POOL	2	<1		2
2013-07-21	00:44:00	0	0	DRY	POOL	2	<1		2
2013-07-21	00:44:15	0	0	DRY	POOL	2	<1		2
2013-07-21	00:44:30	0	0	DRY	POOL	2	<1		2
2013-07-21	00:44:45	0	0	DRY	POOL	2	<1		2
2013-07-21	00:45:00	0	0	DRY	POOL	2	<1	NN-XB	2				N1
2013-07-21	00:45:15	0	0	DRY	POOL	2	<1		2
2013-07-21	00:45:30	0	0	DRY	POOL	2	<1		2
2013-07-21	00:45:45	0	0	DRY	POOL	2	<1		2
2013-07-21	00:46:00	0	0	DRY	POOL	2	<1		2
2013-07-21	00:46:15	0	0	DRY	POOL	2	<1		2
2013-07-21	00:46:30	0	0	DRY	POOL	2	<1		2
2013-07-21	00:46:45	0	0	DRY	POOL	2	<1		2
2013-07-21	00:47:00	0	0	DRY	POOL	2	<1		2
2013-07-21	00:47:15	0	0	DRY	POOL	2	<1		2
2013-07-21	00:47:30	0	0	DRY	POOL	2	<1		2
2013-07-21	00:47:45	0	0	DRY	POOL	2	<1		2
2013-07-21	00:48:00	0	0	DRY	POOL	2	<1		2
2013-07-21	00:48:15	0	0	DRY	POOL	2	<1		2
2013-07-21	00:48:30	0	0	DRY	POOL	2	<1		2
2013-07-21	00:48:45	0	0	DRY	POOL	2	<1		2
2013-07-21	00:49:00	0	0	DRY	POOL	2	<1		2
2013-07-21	00:49:15	0	0	DRY	POOL	2	<1		2
2013-07-21	00:49:30	0	0	DRY	POOL	2	<1		2
2013-07-21	00:49:45	0	0	DRY	POOL	2	<1		2
2013-07-21	00:50:00	0	0	DRY	POOL	2	<1		2
2013-07-21	00:50:15	0	0	DRY	POOL	2	<1		2
2013-07-21	00:50:30	0	0	DRY	POOL	2	<1		2
2013-07-21	00:50:45	0	0	DRY	POOL	2	<1		2
2013-07-21	00:51:00	0	0	DRY	POOL	2	<1		2
2013-07-21	00:51:15	0	0	DRY	POOL	2	<1		2
2013-07-21	00:51:30	0	0	DRY	POOL	2	<1		2
2013-07-21	00:51:45	0	0	DRY	POOL	2	<1		2
2013-07-21	00:52:00	0	0	DRY	POOL	2	<1		2
2013-07-21	00:52:15	0	0	DRY	POOL	2	<1		2
2013-07-21	00:52:30	0	0	DRY	POOL	2	<1		2
2013-07-21	00:52:45	0	0	DRY	POOL	2	<1		2
2013-07-21	00:53:00	0	0	DRY	POOL	2	<1		2
2013-07-21	00:53:15	0	0	DRY	POOL	2	<1		2
2013-07-21	00:53:30	0	0	DRY	POOL	2	<1		2
2013-07-21	00:53:45	0	0	DRY	POOL	2	<1		2
2013-07-21	00:54:00	0	0	DRY	POOL	2	<1		2
2013-07-21	00:54:15	0	0	DRY	POOL	2	<1		2
2013-07-21	00:54:30	0	0	DRY	POOL	2	<1		2
2013-07-21	00:54:45	0	0	DRY	POOL	2	<1		2
2013-07-21	00:55:00	0	0	DRY	POOL	2	<1		2
2013-07-21	00:55:15	0	0	DRY	POOL	2	<1		2
2013-07-21	00:55:30	0	0	DRY	POOL	2	<1		2
2013-07-21	00:55:45	0	0	DRY	POOL	2	<1		2
2013-07-21	00:56:00	0	0	DRY	POOL	2	<1		2
2013-07-21	00:56:15	0	0	DRY	POOL	2	<1		2
2013-07-21	00:56:30	0	0	DRY	POOL	2	<1		2
2013-07-21	00:56:45	0	0	DRY	POOL	2	<1		2
2013-07-21	00:57:00	0	0	DRY	POOL	2	<1		2
2013-07-21	00:57:15	0	0	DRY	POOL	2	<1		2
2013-07-21	00:57:30	0	0	DRY	POOL	2	<1		2
2013-07-21	00:57:45	0	0	DRY	POOL	2	<1		2
2013-07-21	00:58:00	0	0	DRY	POOL	2	<1		2
2013-07-21	00:58:15	0	0	DRY	POOL	2	<1		2
2013-07-21	00:58:30	0	0	DRY	POOL	2	<1		2
2013-07-21	00:58:45	0	0	DRY	POOL	2	<1		2
2013-07-21	00:59:00	0	0	DRY	POOL	2	<1		2
2013-07-21	00:59:15	0	0	DRY	POOL	2	<1		2
2013-07-21	00:59:30	0	0	DRY	POOL	2	<1		2
2013-07-21	00:59:45	0	0	DRY	POOL	2	<1		2
2013-07-21	01:00:00	0	0	DRY	POOL	2	<1		2
2013-07-21	01:00:15	0	0	DRY	POOL	2	<1		2
2013-07-21	01:00:30	0	0	DRY	POOL	2	<1		2
2013-07-21	01:00:45	0	0	DRY	POOL	2	<1		2
2013-07-21	01:01:00	0	0	DRY	POOL	2	<1		2
2013-07-21	01:01:15	0	0	DRY	POOL	2	<1		2
2013-07-21	01:01:30	0	0	DRY	POOL	2	<1		2
2013-07-21	01:01:45	0	0	DRY	POOL	2	<1		2
2013-07-21	01:02:00	0	0	DRY	POOL	2	<1		2
2013-07-21	01:02:15	0	0	DRY	POOL	2	<1		2
2013-07-21	01:02:30	0	0	DRY	POOL	2	<1		2
2013-07-21	01:02:45	0	0	DRY	POOL	2	<1		2
2013-07-21	01:03:00	0	0	DRY	POOL	2	<1		2
2013-07-21	01:03:15	0	0	DRY	POOL	2	<1		2
2013-07-21	01:03:30	0	0	DRY	POOL	2	<1		2
2013-07-21	01:03:45	0	0	DRY	POOL	2	<1		2
2013-07-21	01:04:00	0	0	DRY	POOL	2	<1		2
2013-07-21	01:04:15	0	0	DRY	POOL	2	<1		2
2013-07-21	01:04:30	0	0	DRY	POOL	2	<1		2
2013-07-21	01:04:45	0	0	DRY	POOL	2	<1		2
2013-07-21	01:05:00	0	0	DRY	POOL	2	<1		2
2013-07-21	01:05:15	0	0	DRY	POOL	2	<1		2
2013-07-21	01:05:30	0	0	DRY	POOL	2	<1		2
2013-07-21	01:05:45	0	0	DRY	POOL	2	<1		2
2013-07-21	01:06:00	0	0	DRY	POOL	2	<1		2
2013-07-21	01:06:15	0	0	DRY	POOL	2	<1		2
2013-07-21	01:06:30	0	0	DRY	POOL	2	<1		2
2013-07-21	01:06:45	0	0	DRY	POOL	2	<1		2
2013-07-21	01:07:00	0	0	DRY	POOL	2	<1		2
2013-07-21	01:07:15	0	0	DRY	POOL	2	<1		2
2013-07-21	01:07:30	0	0	DRY	POOL	2	<1		2
2013-07-21	01:07:45	0	0	DRY	POOL	2	<1		2
2013-07-21	01:08:00	0	0	DRY	POOL	2	<1		2
2013-07-21	01:08:15	0	0	DRY	POOL	2	<1		2
2013-07-21	01:08:30	0	0	DRY	POOL	2	<1		2
2013-07-21	01:08:45	0	0	DRY	POOL	2	<1		2
2013-07-21	01:09:00	0	0	DRY	POOL	2	<1		2
2013-07-21	01:09:15	0	0	DRY	POOL	2	<1		2
2013-07-21	01:09:30	0	0	DRY	POOL	2	<1		2
2013-07-21	01:09:45	0	0	DRY	POOL	2	<1		2
2013-07-21	01:10:00	0	0	DRY	POOL	2	<1		2
2013-07-21	01:10:15	0	0	DRY	POOL	2	<1		2
2013-07-21	01:10:30	0	0	DRY	POOL	2	<1		2
2013-07-21	01:10:45	0	0	DRY	POOL	2	<1		2
2013-07-21	01:11:00	0	0	DRY	POOL	2	<1		2
2013-07-21	01:11:15	0	0	DRY	POOL	2	<1		2
2013-07-21	01:11:30	0	0	DRY	POOL	2	<1		2
2013-07-21	01:11:45	0	0	DRY	POOL	2	<1		2
2013-07-21	01:12:00	0	0	DRY	POOL	2	<1		2
2013-07-21	01:12:15	0	0	DRY	POOL	2	<1		2
2013-07-21	01:12:30	0	0	DRY	POOL	2	<1		2
2013-07-21	01:12:45	0	0	DRY	POOL	2	<1		2
2013-07-21	01:13:00	0	0	DRY	POOL	2	<1		2
2013-07-21	01:13:15	0	0	DRY	POOL	2	<1		2
2013-07-21	01:13:30	0	0	DRY	POOL	2	<1		2
2013-07-21	01:13:45	0	0	DRY	POOL	2	<1		2
2013-07-21	01:14:00	0	0	DRY	POOL	2	<1		2
2013-07-21	01:14:15	0	0	DRY	POOL	2	<1		2
2013-07-21	01:14:30	0	0	DRY	POOL	2	<1		2
2013-07-21	01:14:45	0	0	DRY	POOL	2	<1		2
2013-07-21	01:15:00	0	0	DRY	POOL	2	<1		2
2013-07-21	01:15:15	0	0	DRY	POOL	2	<1		2
2013-07-21	01:15:30	0	0	DRY	POOL	2	<1		2
2013-07-21	01:15:45	0	0	DRY	POOL	2	<1		2
2013-07-21	01:16:00	0	0	DRY	POOL	2	<1		2
2013-07-21	01:16:15	0	0	DRY	POOL	2	<1		2
2013-07-21	01:16:30	0	0	DRY	POOL	2	<1		2
2013-07-21	01:16:45	0	0	DRY	POOL	2	<1		2
2013-07-21	01:17:00	0	0	DRY	POOL	2	<1		2
2013-07-21	01:17:15	0	0	DRY	POOL	2	<1		2
2013-07-21	01:17:30	0	0	DRY	POOL	2	<1		2
2013-07-21	01:17:45	0	0	DRY	POOL	2	<1		2
2013-07-21	01:18:00	0	0	DRY	POOL	2	<1		2
2013-07-21	01:18:15	0	0	DRY	POOL	2	<1		2
2013-07-21	01:18:30	0	0	DRY	POOL	2	<1		2
2013-07-21	01:18:45	0	0	DRY	POOL	2	<1		2
2013-07-21	01:19:00	0	0	DRY	POOL	2	<1		2
2013-07-21	01:19:15	0	0	DRY	POOL	2	<1		2
2013-07-21	01:19:30	0	0	DRY	POOL	2	<1		2
2013-07-21	01:19:45	0	0	DRY	POOL	2	<1		2
2013-07-21	01:20:00	0	0	DRY	POOL	2	<1		2
2013-07-21	01:20:15	0	0	DRY	POOL	2	<1		2
2013-07-21	01:20:30	0	0	DRY	POOL	2	<1		2
2013-07-21	01:20:45	0	0	DRY	POOL	2	<1		2
2013-07-21	01:21:00	0	0	DRY	POOL	2	<1		2
2013-07-21	01:21:15	0	0	DRY	POOL	2	<1		2
2013-07-21	01:21:30	0	0	DRY	POOL	2	<1		2
2013-07-21	01:21:45	0	0	DRY	POOL	2	<1		2
2013-07-21	01:22:00	0	0	DRY	POOL	2	<1		2
2013-07-21	01:22:15	0	0	DRY	POOL	2	<1		2
2013-07-21	01:22:30	0	0	DRY	POOL	2	<1		2
2013-07-21	01:22:45	0	0	DRY	POOL	2	<1		2
2013-07-21	01:23:00	0	0	DRY	POOL	2	<1		2
2013-07-21	01:23:15	0	0	DRY	POOL	2	<1		2
2013-07-21	01:23:30	0	0	DRY	POOL	2	<1		2
2013-07-21	01:23:45	0	0	DRY	POOL	2	<1		2
2013-07-21	01:24:00	0	0	DRY	POOL	2	<1		2
2013-07-21	01:24:15	0	0	DRY	POOL	2	<1		2
2013-07-21	01:24:30	0	0	DRY	POOL	2	<1		2
2013-07-21	01:24:45	0	0	DRY	POOL	2	<1		2
2013-07-21	01:25:00	0	0	DRY	POOL	2	<1		2
2013-07-21	01:25:15	0	0	DRY	POOL	2	<1		2
2013-07-21	01:25:30	0	0	DRY	POOL	2	<1		2
2013-07-21	01:25:45	0	0	DRY	POOL	2	<1		2
2013-07-21	01:26:00	0	0	DRY	POOL	2	<1		2
2013-07-21	01:26:15	0	0	DRY	POOL	2	<1		2
2013-07-21	01:26:30	0	0	DRY	POOL	2	<1		2
2013-07-21	01:26:45	0	0	DRY	POOL	2	<1		2
2013-07-21	01:27:00	0	0	DRY	POOL	2	<1		2
2013-07-21	01:27:15	0	0	DRY	POOL	2	<1		2
2013-07-21	01:27:30	0	0	DRY	POOL	2	<1		2
2013-07-21	01:27:45	0	0	DRY	POOL	2	<1		2
2013-07-21	01:28:00	0	0	DRY	POOL	2	<1		2
2013-07-21	01:28:15	0	0	DRY	POOL	2	<1		2
2013-07-21	01:28:30	0	0	DRY	POOL	2	<1		2
2013-07-21	01:28:45	0	0	DRY	POOL	2	<1		2
2013-07-21	01:29:00	0	0	DRY	POOL	2	<1		2
2013-07-21	01:29:15	0	0	DRY	POOL	2	<1		2
2013-07-21	01:29:30	0	0	DRY	POOL	2	<1		2
2013-07-21	01:29:45	0	0	DRY	POOL	2	<1		2
2013-07-21	01:30:00	0	0	DRY	POOL	2	<1		2
2013-07-21	01:30:15	0	0	DRY	POOL	2	<1		2
2013-07-21	01:30:30	0	0	DRY	POOL	2	<1		2
2013-07-21	01:30:45	0	0	DRY	POOL	2	<1		2
2013-07-21	01:31:00	0	0	DRY	POOL	2	<1		2
2013-07-21	01:31:15	0	0	DRY	POOL	2	<1		2
2013-07-21	01:31:30	0	0	DRY	POOL	2	<1		2
2013-07-21	01:31:45	0	0	DRY	POOL	2	<1		2
2013-07-21	01:32:00	0	0	DRY	POOL	2	<1		2
2013-07-21	01:32:15	0	0	DRY	POOL	2	<1		2
2013-07-21	01:32:30	0	0	DRY	POOL	2	<1		2
2013-07-21	01:32:45	0	0	DRY	POOL	2	<1		2
2013-07-21	01:33:00	0	0	DRY	POOL	2	<1		2
2013-07-21	01:33:15	0	0	DRY	POOL	2	<1		2
2013-07-21	01:33:30	0	0	DRY	POOL	2	<1		2
2013-07-21	01:33:45	0	0	DRY	POOL	2	<1		2
2013-07-21	01:34:00	0	0	DRY	POOL	2	<1		2
2013-07-21	01:34:15	0	0	DRY	POOL	2	<1		2
2013-07-21	01:34:30	0	0	DRY	POOL	2	<1		2
2013-07-21	01:34:45	0	0	DRY	POOL	2	<1		2
2013-07-21	01:35:00	0	0	DRY	POOL	2	<1		2
2013-07-21	01:35:15	0	0	DRY	POOL	2	<1		2
2013-07-21	01:35:30	0	0	DRY	POOL	2	<1		2
2013-07-21	01:35:45	0	0	DRY	POOL	2	<1		2
2013-07-21	01:36:00	0	0	DRY	POOL	2	<1	NN-XB	2				N1
2013-07-21	01:36:15	0	0	DRY	POOL	2	<1		2
2013-07-21	01:36:30	0	0	DRY	POOL	2	<1		2
2013-07-21	01:36:45	0	0	DRY	POOL	2	<1		2
2013-07-21	01:37:00	0	0	DRY	POOL	2	<1		2
2013-07-21	01:37:15	0	0	DRY	POOL	2	<1		2
2013-07-21	01:37:30	0	0	DRY	POOL	2	<1		2
2013-07-21	01:37:45	0	0	DRY	POOL	2	<1		2
2013-07-21	01:38:00	0	0	DRY	POOL	2	<1		2
2013-07-21	01:38:15	0	0	DRY	POOL	2	<1		2
2013-07-21	01:38:30	0	0	DRY	POOL	2	<1		2
2013-07-21	01:38:45	0	0	DRY	POOL	2	<1		2
2013-07-21	01:39:00	0	0	DRY	POOL	2	<1		2
2013-07-21	01:39:15	0	0	DRY	POOL	2	<1		2
2013-07-21	01:39:30	0	0	DRY	POOL	2	<1		2
2013-07-21	01:39:45	0	0	DRY	POOL	2	<1		2
2013-07-21	01:40:00	0	0	DRY	POOL	2	<1		2
2013-07-21	01:40:15	0	0	DRY	POOL	2	<1		2
2013-07-21	01:40:30	0	0	DRY	POOL	2	<1		2
2013-07-21	01:40:45	0	0	DRY	POOL	2	<1		2
2013-07-21	01:41:00	0	0	DRY	POOL	2	<1		2
2013-07-21	01:41:15	0	0	DRY	POOL	2	<1		2
2013-07-21	01:41:30	0	0	DRY	POOL	2	<1		2
2013-07-21	01:41:45	0	0	DRY	POOL	2	<1		2
2013-07-21	01:42:00	0	0	DRY	POOL	2	<1		2
2013-07-21	01:42:15	0	0	DRY	POOL	2	<1		2
2013-07-21	01:42:30	0	0	DRY	POOL	2	<1		2
2013-07-21	01:42:45	0	0	DRY	POOL	2	<1		2
2013-07-21	01:43:00	0	0	DRY	POOL	2	<1		2
2013-07-21	01:43:15	0	0	DRY	POOL	2	<1		2
2013-07-21	01:43:30	0	0	DRY	POOL	2	<1		2
2013-07-21	01:43:45	0	0	DRY	POOL	2	<1		2
2013-07-21	01:44:00	0	0	DRY	POOL	2	<1		2
2013-07-21	01:44:15	0	0	DRY	POOL	2	<1		2
2013-07-21	01:44:30	0	0	DRY	POOL	2	<1		2
2013-07-21	01:44:45	0	0	DRY	POOL	2	<1		2
2013-07-21	01:45:00	0	0	DRY	POOL	2	<1		2
2013-07-21	01:45:15	0	0	DRY	POOL	2	<1		2
2013-07-21	01:45:30	0	0	DRY	POOL	2	<1		2
2013-07-21	01:45:45	0	0	DRY	POOL	2	<1		2
2013-07-21	01:46:00	0	0	DRY	POOL	2	<1		2
2013-07-21	01:46:15	0	0	DRY	POOL	2	<1		2
2013-07-21	01:46:30	0	0	DRY	POOL	2	<1		2
2013-07-21	01:46:45	0	0	DRY	POOL	2	<1		2
2013-07-21	01:47:00	0	0	DRY	POOL	2	<1		2
2013-07-21	01:47:15	0	0	DRY	POOL	2	<1		2
2013-07-21	01:47:30	0	0	DRY	POOL	2	<1		2
2013-07-21	01:47:45	0	0	DRY	POOL	2	<1		2
2013-07-21	01:48:00	0	0	DRY	POOL	2	<1		2
2013-07-21	01:48:15	0	0	DRY	POOL	2	<1		2
2013-07-21	01:48:30	0	0	DRY	POOL	2	<1		2
2013-07-21	01:48:45	0	0	DRY	POOL	2	<1		2
2013-07-21	01:49:00	0	0	DRY	POOL	2	<1		2
2013-07-21	01:49:15	0	0	DRY	POOL	2	<1		2
2013-07-21	01:49:30	0	0	DRY	POOL	2	<1		2
2013-07-21	01:49:45	0	0	DRY	POOL	2	<1		2
2013-07-21	01:50:00	0	0	DRY	POOL	2	<1		2
2013-07-21	01:50:15	0	0	DRY	POOL	2	<1		2
2013-07-21	01:50:30	0	0	DRY	POOL	2	<1		2
2013-07-21	01:50:45	0	0	DRY	POOL	2	<1		2
2013-07-21	01:51:00	0	0	DRY	POOL	2	<1		2
2013-07-21	01:51:15	0	0	DRY	POOL	2	<1		2
2013-07-21	01:51:30	0	0	DRY	POOL	2	<1		2
2013-07-21	01:51:45	0	0	DRY	POOL	2	<1		2
2013-07-21	01:52:00	0	0	DRY	POOL	2	<1		2
2013-07-21	01:52:15	0	0	DRY	POOL	2	<1		2
2013-07-21	01:52:30	0	0	DRY	POOL	2	<1		2
2013-07-21	01:52:45	0	0	DRY	POOL	2	<1		2
2013-07-21	01:53:00	0	0	DRY	POOL	2	<1		2
2013-07-21	01:53:15	0	0	DRY	POOL	2	<1		2
2013-07-21	01:53:30	0	0	DRY	POOL	2	<1		2
2013-07-21	01:53:45	0	0	DRY	POOL	2	<1		2
2013-07-21	01:54:00	0	0	DRY	POOL	2	<1		2
2013-07-21	01:54:15	0	0	DRY	POOL	2	<1		2
2013-07-21	01:54:30	0	0	DRY	POOL	2	<1		2
2013-07-21	01:54:45	0	0	DRY	POOL	2	<1		2
2013-07-21	01:55:00	0	0	DRY	POOL	2	<1		2
2013-07-21	01:55:15	0	0	DRY	POOL	2	<1		2
2013-07-21	01:55:30	0	0	DRY	POOL	2	<1		2
2013-07-21	01:55:45	0	0	DRY	POOL	2	<1		2
2013-07-21	01:56:00	0	0	DRY	POOL	2	<1		2
2013-07-21	01:56:15	0	0	DRY	POOL	2	<1		2
2013-07-21	01:56:30	0	0	DRY	POOL	2	<1		2
2013-07-21	01:56:45	0	0	DRY	POOL	2	<1		2
2013-07-21	01:57:00	0	0	DRY	POOL	2	<1		2
2013-07-21	01:57:15	0	0	DRY	POOL	2	<1		2
2013-07-21	01:57:30	0	0	DRY	POOL	2	<1		2
2013-07-21	01:57:45	0	0	DRY	POOL	2	<1		2
2013-07-21	01:58:00	0	0	DRY	POOL	2	<1		2
2013-07-21	01:58:15	0	0	DRY	POOL	2	<1		2
2013-07-21	01:58:30	0	0	DRY	POOL	2	<1		2
2013-07-21	01:58:45	0	0	DRY	POOL	2	<1		2
2013-07-21	01:59:00	0	0	DRY	POOL	2	<1		2
2013-07-21	01:59:15	0	0	DRY	POOL	2	<1		2
2013-07-21	01:59:30	0	0	DRY	POOL	2	<1		2
2013-07-21	01:59:45	0	0	DRY	POOL	2	<1		2
2013-07-21	02:00:00	0	0	DRY	POOL	2	<1		2
2013-07-21	02:00:15	0	0	DRY	POOL	2	<1		2
2013-07-21	02:00:30	0	0	DRY	POOL	2	<1		2
2013-07-21	02:00:45	0	0	DRY	POOL	2	<1		2
2013-07-21	02:01:00	0	0	DRY	POOL	2	<1		2
2013-07-21	02:01:15	0	0	DRY	POOL	2	<1		2
2013-07-21	02:01:30	0	0	DRY	POOL	2	<1		2
2013-07-21	02:01:45	0	0	DRY	POOL	2	<1		2
2013-07-21	02:02:00	0	0	DRY	POOL	2	<1		2
2013-07-21	02:02:15	0	0	DRY	POOL	2	<1		2
2013-07-21	02:02:30	0	0	DRY	POOL	2	<1		2
2013-07-21	02:02:45	0	0	DRY	POOL	2	<1		2
2013-07-21	02:03:00	0	0	DRY	POOL	2	<1		2
2013-07-21	02:03:15	0	0	DRY	POOL	2	T	N-N	2				2
2013-07-21	02:03:30	0	0	DRY	POOL	2	T		2
2013-07-21	02:03:45	0	0	DRY	POOL	2	T		2
2013-07-21	02:04:00	0	0	DRY	POOL	2	T		2
2013-07-21	02:04:15	0	0	DRY	POOL	2	T		2
2013-07-21	02:04:30	0	0	DRY	POOL	2	T		2
2013-07-21	02:04:45	0	0	DRY	POOL	2	T		2
2013-07-21	02:05:00	0	0	DRY	POOL	2	T		2
2013-07-21	02:05:15	0	0	DRY	POOL	2	T		2
2013-07-21	02:05:30	0	0	DRY	POOL	2	T		2
2013-07-21	02:05:45	0	0	DRY	POOL	2	T		2
2013-07-21	02:06:00	0	0	DRY	POOL	2	T		2
2013-07-21	02:06:15	0	0	DRY	POOL	2	T		2
2013-07-21	02:06:30	0	0	DRY	POOL	2	T		2
2013-07-21	02:06:45	0	0	DRY	POOL	2	T		2
2013-07-21	02:07:00	0	0	DRY	POOL	2	T		2
2013-07-21	02:07:15	0	0	DRY	POOL	2	T		2
2013-07-21	02:07:30	0	0	DRY	POOL	2	T		2
2013-07-21	02:07:45	0	0	DRY	POOL	2	T		2
2013-07-21	02:08:00	0	0	DRY	POOL	2	T		2
2013-07-21	02:08:15	0	0	DRY	POOL	2	T		2
2013-07-21	02:08:30	0	0	DRY	POOL	2	T		2
2013-07-21	02:08:45	0	0	DRY	POOL	2	T		2
2013-07-21	02:09:00	0	0	DRY	POOL	2	T		2
2013-07-21	02:09:15	0	0	DRY	POOL	2	T		2
2013-07-21	02:09:30	0	0	DRY	POOL	2	T		2
2013-07-21	02:09:45	0	0	DRY	POOL	2	T		2
2013-07-21	02:10:00	0	0	DRY	POOL	2	T		2
2013-07-21	02:10:15	0	0	DRY	POOL	2	T		2
2013-07-21	02:10:30	0	0	DRY	POOL	2	T		2
2013-07-21	02:10:45	0	0	DRY	POOL	2	T		2
2013-07-21	02:11:00	0	0	DRY	POOL	2	T		2
2013-07-21	02:11:15	0	0	DRY	POOL	2	T		2
2013-07-21	02:11:30	0	0	DRY	POOL	2	T		2
2013-07-21	02:11:45	0	0	DRY	POOL	2	T		2
2013-07-21	02:12:00	0	0	DRY	POOL	2	T		2
2013-07-21	02:12:15	0	0	DRY	POOL	2	T		2
2013-07-21	02:12:30	0	0	DRY	POOL	2	<1		2
2013-07-21	02:12:45	0	0	DRY	POOL	2	T		2
2013-07-21	02:13:00	0	0	DRY	POOL	2	<1		2
2013-07-21	02:13:15	0	0	DRY	POOL	2	<1		2
2013-07-21	02:13:30	0	0	DRY	POOL	2	<1		2
2013-07-21	02:13:45	0	0	DRY	POOL	2	<1		2
2013-07-21	02:14:00	0	0	DRY	POOL	2	<1		2
2013-07-21	02:14:15	0	0	DRY	POOL	2	<1		2
2013-07-21	02:14:30	0	0	DRY	POOL	2	<1		2
2013-07-21	02:14:45	0	0	DRY	POOL	2	<1		2
2013-07-21	02:15:00	0	0	DRY	POOL	2	<1		2
2013-07-21	02:15:15	0	0	DRY	POOL	2	<1		2
2013-07-21	02:15:30	0	0	DRY	POOL	2	<1		2
2013-07-21	02:15:45	0	0	DRY	POOL	2	<1		2
2013-07-21	02:16:00	0	0	DRY	POOL	2	<1		2
2013-07-21	02:16:15	0	0	DRY	POOL	2	<1		2
2013-07-21	02:16:30	0	0	DRY	POOL	2	<1		2
2013-07-21	02:16:45	0	0	DRY	POOL	2	<1		2
2013-07-21	02:17:00	0	0	DRY	POOL	2	<1		2
2013-07-21	02:17:15	0	0	DRY	POOL	2	<1		2
2013-07-21	02:17:30	0	0	DRY	POOL	2	<1		2
2013-07-21	02:17:45	0	0	DRY	POOL	2	<1		2
2013-07-21	02:18:00	0	0	DRY	POOL	2	<1		2
2013-07-21	02:18:15	0	0	DRY	POOL	2	<1		2
2013-07-21	02:18:30	0	0	DRY	POOL	2	<1		2
2013-07-21	02:18:45	0	0	DRY	POOL	2	<1		2
2013-07-21	02:19:00	0	0	DRY	POOL	2	<1		2
2013-07-21	02:19:15	0	0	DRY	POOL	2	<1		2
2013-07-21	02:19:30	0	0	DRY	POOL	2	<1		2
2013-07-21	02:19:45	0	0	DRY	POOL	2	<1		2
2013-07-21	02:20:00	0	0	DRY	POOL	2	<1		2
2013-07-21	02:20:15	0	0	DRY	POOL	2	<1		2
2013-07-21	02:20:30	0	0	DRY	POOL	2	<1		2
2013-07-21	02:20:45	0	0	DRY	POOL	2	<1		2
2013-07-21	02:21:00	0	0	DRY	POOL	2	<1		2
2013-07-21	02:21:15	0	0	DRY	POOL	2	<1		2
2013-07-21	02:21:30	0	0	DRY	POOL	2	<1		2
2013-07-21	02:21:45	0	0	DRY	POOL	2	<1		2
2013-07-21	02:22:00	0	0	DRY	POOL	2	<1		2
2013-07-21	02:22:15	0	0	DRY	POOL	2	<1		2
2013-07-21	02:22:30	0	0	DRY	POOL	2	<1		2
2013-07-21	02:22:45	0	0	DRY	POOL	2	<1		2
2013-07-21	02:23:00	0	0	DRY	POOL	2	<1		2
2013-07-21	02:23:15	0	0	DRY	POOL	2	<1		2
2013-07-21	02:23:30	0	0	DRY	POOL	2	<1		2
2013-07-21	02:23:45	0	0	DRY	POOL	2	<1		2
2013-07-21	02:24:00	0	0	DRY	POOL	2	<1		2
2013-07-21	02:24:15	0	0	DRY	POOL	2	<1		2
2013-07-21	02:24:30	0	0	DRY	POOL	2	<1		2
2013-07-21	02:24:45	0	0	DRY	POOL	2	<1		2
2013-07-21	02:25:00	0	0	DRY	POOL	2	<1		2
2013-07-21	02:25:15	0	0	DRY	POOL	2	<1		2
2013-07-21	02:25:30	0	0	DRY	POOL	2	<1		2
2013-07-21	02:25:45	0	0	DRY	POOL	2	<1		2
2013-07-21	02:26:00	0	0	DRY	POOL	2	<1		2
2013-07-21	02:26:15	0	0	DRY	POOL	2	<1		2
2013-07-21	02:26:30	0	0	DRY	POOL	2	<1		2
2013-07-21	02:26:45	0	0	DRY	POOL	2	<1		2
2013-07-21	02:27:00	0	0	DRY	POOL	2	<1		2
2013-07-21	02:27:15	0	0	DRY	POOL	2	<1		2
2013-07-21	02:27:30	0	0	DRY	POOL	2	<1		2
2013-07-21	02:27:45	0	0	DRY	POOL	2	<1		2
2013-07-21	02:28:00	0	0	DRY	POOL	2	<1		2
2013-07-21	02:28:15	0	0	DRY	POOL	2	<1		2
2013-07-21	02:28:30	0	0	DRY	POOL	2	<1		2
2013-07-21	02:28:45	0	0	DRY	POOL	2	<1		2
2013-07-21	02:29:00	0	0	DRY	POOL	2	<1		2
2013-07-21	02:29:15	0	0	DRY	POOL	2	<1		2
2013-07-21	02:29:30	0	0	DRY	POOL	2	<1		2
2013-07-21	02:29:45	0	0	DRY	POOL	2	<1		2
2013-07-21	02:30:00	0	0	DRY	POOL	2	<1		2
2013-07-21	02:30:15	0	0	DRY	POOL	2	<1		2
2013-07-21	02:30:30	0	0	DRY	POOL	2	<1		2
2013-07-21	02:30:45	0	0	DRY	POOL	2	<1		2
2013-07-21	02:31:00	0	0	DRY	POOL	2	<1		2
2013-07-21	02:31:15	0	0	DRY	POOL	2	<1		2
2013-07-21	02:31:30	0	0	DRY	POOL	2	<1		2
2013-07-21	02:31:45	0	0	DRY	POOL	2	<1		2
2013-07-21	02:32:00	0	0	DRY	POOL	2	<1		2
2013-07-21	02:32:15	0	0	DRY	POOL	2	<1		2
2013-07-21	02:32:30	0	0	DRY	POOL	2	<1		2
2013-07-21	02:32:45	0	0	DRY	POOL	2	<1		2
2013-07-21	02:33:00	0	0	DRY	POOL	2	<1		2
2013-07-21	02:33:15	0	0	DRY	POOL	2	<1		2
2013-07-21	02:33:30	0	0	DRY	POOL	2	<1		2
2013-07-21	02:33:45	0	0	DRY	POOL	2	<1		2
2013-07-21	02:34:00	0	0	DRY	POOL	2	<1		2
2013-07-21	02:34:15	0	0	DRY	POOL	2	<1		2
2013-07-21	02:34:30	0	0	DRY	POOL	2	<1		2
2013-07-21	02:34:45	0	0	DRY	POOL	2	<1		2
2013-07-21	02:35:00	0	0	DRY	POOL	2	<1		2
2013-07-21	02:35:15	0	0	DRY	POOL	2	<1		2
2013-07-21	02:35:30	0	0	DRY	POOL	2	<1		2
2013-07-21	02:35:45	0	0	DRY	POOL	2	<1		2
2013-07-21	02:36:00	0	0	DRY	POOL	2	<1		2
2013-07-21	02:36:15	0	0	DRY	POOL	2	<1		2
2013-07-21	02:36:30	0	0	DRY	POOL	2	<1	N-B	2
2013-07-21	02:36:45	0	0	DRY	POOL	2	<1	N-N	2				N1
2013-07-21	02:37:00	0	0	DRY	POOL	2	<1		2				X1
2013-07-21	02:37:15	0	0	DRY	POOL	2	<1		2
2013-07-21	02:37:30	0	0	DRY	POOL	2	<1		2
2013-07-21	02:37:45	0	0	DRY	POOL	2	<1		2
2013-07-21	02:38:00	0	0	DRY	POOL	2	<1		2
2013-07-21	02:38:15	0	0	DRY	POOL	2	<1		2
2013-07-21	02:38:30	0	0	DRY	POOL	2	<1		2
2013-07-21	02:38:45	0	0	DRY	POOL	2	<1		2
2013-07-21	02:39:00	0	0	DRY	POOL	2	<1		2
2013-07-21	02:39:15	0	0	DRY	POOL	2	<1		2
2013-07-21	02:39:30	0	0	DRY	POOL	2	<1		2
2013-07-21	02:39:45	0	0	DRY	POOL	2	<1		2
2013-07-21	02:40:00	0	0	DRY	POOL	2	<1		2
2013-07-21	02:40:15	0	0	DRY	POOL	2	<1		2
2013-07-21	02:40:30	0	0	DRY	POOL	2	<1		2
2013-07-21	02:40:45	0	0	DRY	POOL	2	<1		2
2013-07-21	02:41:00	0	0	DRY	POOL	2	<1		2
2013-07-21	02:41:15	0	0	DRY	POOL	2	<1		2
2013-07-21	02:41:30	0	0	DRY	POOL	2	<1		2
2013-07-21	02:41:45	0	0	DRY	POOL	2	<1		2
2013-07-21	02:42:00	1	0	DRY	POOL	2	<1		2
2013-07-21	02:42:15	1	0	DRY	POOL	2	<1		2
2013-07-21	02:42:30	1	0	DRY	POOL	2	<1		2
2013-07-21	02:42:45	1	0	DRY	POOL	2	<1		2
2013-07-21	02:43:00	1	0	DRY	POOL	2	<1		2
2013-07-21	02:43:15	1	0	DRY	POOL	2	<1		2
2013-07-21	02:43:30	1	0	DRY	POOL	2	<1		2
2013-07-21	02:43:45	1	1	DRY	POOL	2
2013-07-21	02:44:00	1	1	DRY	POOL	2
2013-07-21	02:44:15	1	1	DRY	POOL	2
2013-07-21	02:44:30	1	1	DRY	POOL	2
2013-07-21	02:44:45	1	1	DRY	POOL	2
2013-07-21	02:45:00	1	1	DRY	POOL	2
2013-07-21	02:45:15	1	1	DRY	POOL	2
2013-07-21	02:45:30	1	1	DRY	POOL	2
2013-07-21	02:45:45	1	1	DRY	POOL	2
2013-07-21	02:46:00	1	1	DRY	POOL	2
2013-07-21	02:46:15	1	1	DRY	POOL	2
2013-07-21	02:46:30	1	1	DRY	POOL	2
2013-07-21	02:46:45	1	1	DRY	POOL	2
2013-07-21	02:47:00	1	1	DRY	POOL	2
2013-07-21	02:47:15	1	1	DRY	POOL	2
2013-07-21	02:47:30	1		DRY	POOL	2
2013-07-21	02:47:45	1		DRY	POOL	2
2013-07-21	02:48:00	1		DRY	POOL	2
2013-07-21	02:48:15	1		DRY	POOL	2
2013-07-21	02:48:30	1		DRY	POOL	2
2013-07-21	02:48:45	1		DRY	POOL	2
2013-07-21	02:49:00	1		DRY	POOL	2
2013-07-21	02:49:15	1		DRY	POOL	2
2013-07-21	02:49:30	1	1	DRY	POOL	2
2013-07-21	02:49:45	1	1	DRY	POOL	2
2013-07-21	02:50:00	1	1	DRY	POOL	2
2013-07-21	02:50:15	1	1	DRY	POOL	2
2013-07-21	02:50:30	1	1	DRY	POOL	2
2013-07-21	02:50:45	1	1	DRY	POOL	2
2013-07-21	02:51:00	1	1	DRY	POOL	2
2013-07-21	02:51:15	1	1	DRY	POOL	2
2013-07-21	02:51:30	1	1	DRY	POOL	2
2013-07-21	02:51:45	1	1	DRY	POOL	2
2013-07-21	02:52:00	1		DRY	POOL	2
2013-07-21	02:52:15	1		DRY	POOL	2
2013-07-21	02:52:30	1		DRY	POOL	2
2013-07-21	02:52:45	1		DRY	POOL	2
2013-07-21	02:53:00	0	0	DRY	POOL	2	<1	N-N	2
2013-07-21	02:53:15	0	0	DRY	POOL	2	<1	N-B	2
2013-07-21	02:53:30	0	0	DRY	POOL	2	<1	N-B	2
2013-07-21	02:53:45	0	0	DRY	POOL	2	<1		2
2013-07-21	02:54:00	0	0	DRY	POOL	2	<1		2
2013-07-21	02:54:15	0	0	DRY	POOL	2	<1		2
2013-07-21	02:54:30	0	0	DRY	POOL	2	<1	N-B	2
2013-07-21	02:54:45	0	0	DRY	POOL	2	<1	N-B	2
2013-07-21	02:55:00	0	0	DRY	POOL	2	<1	N-N	2
2013-07-21	02:55:15	0	0	DRY	POOL	2	<1	N-N	2
2013-07-21	02:55:30	0	0	DRY	POOL	2	<1		2
2013-07-21	02:55:45	0	0	DRY	POOL	2	<1	N-B	2
2013-07-21	02:56:00	0	0	DRY	POOL	2	<1	N-N	2
2013-07-21	02:56:15	0	0	DRY	POOL	2	<1	N-N	2
2013-07-21	02:56:30	0	0	DRY	POOL	2	<1		2
2013-07-21	02:56:45	0	0	DRY	POOL	2	<1		2
2013-07-21	02:57:00	0	0	DRY	POOL	2	<1	N-N	2
2013-07-21	02:57:15	0	0	DRY	POOL	2	<1	N-B	2
2013-07-21	02:57:30	0	0	DRY	POOL	2	<1	N-B	2
2013-07-21	02:57:45	0	0	DRY	POOL	2	<1		2
2013-07-21	02:58:00	0	0	DRY	POOL	2	<1	N-N	2
2013-07-21	02:58:15	0	0	DRY	POOL	2	<1		2
2013-07-21	02:58:30	0	0	DRY	POOL	2	<1	N-B	2
2013-07-21	02:58:45	0	0	DRY	POOL	2	<1	N-N	2
2013-07-21	02:59:00	0	0	DRY	POOL	2	<1	N-B	2
2013-07-21	02:59:15	0	0	DRY	POOL	2	<1	N-N	2
2013-07-21	02:59:30	0	0	DRY	POOL	2	<1	N-B	2
2013-07-21	02:59:45	0	0	DRY	POOL	2	<1		2
2013-07-21	03:00:00	0	0	DRY	POOL	2	T	N-B,	2
2013-07-21	03:00:15	0	0	DRY	POOL	2	T	N-N	2
2013-07-21	03:00:30	0	0	DRY	POOL	2	T		2
2013-07-21	03:00:45	0	0	DRY	POOL	2	<1		2
2013-07-21	03:01:00	0	0	DRY	POOL	2	<1	N-B	2
2013-07-21	03:01:15	0	0	DRY	POOL	2	<1	N-B	2
2013-07-21	03:01:30	0	0	DRY	POOL	2	<1	N-B	2
2013-07-21	03:01:45	0	0	DRY	POOL	2	<1		2
2013-07-21	03:02:00	0	0	DRY	POOL	2	<1		2
2013-07-21	03:02:15	0	0	DRY	POOL	2	<1	N-B	2
2013-07-21	03:02:30	0	0	DRY	POOL	2	<1		2
2013-07-21	03:02:45	0	0	DRY	POOL	2	<1	N-N, N-B	2
2013-07-21	03:03:00	0	0	DRY	POOL	2	<1	N-N, N-B	2
2013-07-21	03:03:15	0	0	DRY	POOL	2	<1	N-N	2
2013-07-21	03:03:30	0	0	DRY	POOL	2	<1	N-B	2
2013-07-21	03:03:45	0	0	DRY	POOL	2	<1		2
2013-07-21	03:04:00	0	0	DRY	POOL	2	<1	N-B	2
2013-07-21	03:04:15	0	0	DRY	POOL	2	<1		2
2013-07-21	03:04:30	0	0	DRY	POOL	2	<1		2
2013-07-21	03:04:45	0	0	DRY	POOL	2	<1	N-B	2
2013-07-21	03:05:00	0	0	DRY	POOL	2	<1	N-B	2
2013-07-21	03:05:15	0	0	DRY	POOL	2	<1	N-B	2
2013-07-21	03:05:30	0	0	DRY	POOL	2	<1	N-B	2
2013-07-21	03:05:45	0	0	DRY	POOL	2	<1	N-B	2
2013-07-21	03:06:00	0	0	DRY	POOL	2	<1		2
2013-07-21	03:06:15	0	0	DRY	POOL	2	<1		2
2013-07-21	03:06:30	0	0	DRY	POOL	2	<1		2
2013-07-21	03:06:45	0	0	DRY	POOL	2	<1		2
2013-07-21	03:07:00	0	0	DRY	POOL	2	<1		2
2013-07-21	03:07:15	0	0	DRY	POOL	2	<1	N-N	2
2013-07-21	03:07:30	0	0	DRY	POOL	2	<1		2
2013-07-21	03:07:45	0	0	DRY	POOL	2	<1		2
2013-07-21	03:08:00	0	0	DRY	POOL	2	<1		2
2013-07-21	03:08:15	0	0	DRY	POOL	2	<1		2
2013-07-21	03:08:30	0	0	DRY	POOL	2	<1		2
2013-07-21	03:08:45	0	0	DRY	POOL	2	<1		2
2013-07-21	03:09:00	0	0	DRY	POOL	2	<1		2
2013-07-21	03:09:15	0	0	DRY	POOL	2	<1		2
2013-07-21	03:09:30	0	0	DRY	POOL	2	<1		2
2013-07-21	03:09:45	0	0	DRY	POOL	2	<1	N-B	2
2013-07-21	03:10:00	0	0	DRY	POOL	2	<1		2
2013-07-21	03:10:15	0	0	DRY	POOL	2	<1		2
2013-07-21	03:10:30	0	0	DRY	POOL	2	<1		2
2013-07-21	03:10:45	0	0	DRY	POOL	2	<1		2
2013-07-21	03:11:00	0	0	DRY	POOL	2	<1		2
2013-07-21	03:11:15	0	0	DRY	POOL	2	<1		2
2013-07-21	03:11:30	0	0	DRY	POOL	2	<1		2
2013-07-21	03:11:45	0	0	DRY	POOL	2	<1	N-B	2
2013-07-21	03:12:00	0	0	DRY	POOL	2	<1		2
2013-07-21	03:12:15	0	0	DRY	POOL	2	<1		2
2013-07-21	03:12:30	0	0	DRY	POOL	2	<1		2
2013-07-21	03:12:45	0	0	DRY	POOL	2	<1		2
2013-07-21	03:13:00	0	0	DRY	POOL	2	<1		2
2013-07-21	03:13:15	0	0	DRY	POOL	2	<1		2
2013-07-21	03:13:30	0	0	DRY	POOL	2	<1		2
2013-07-21	03:13:45	0	0	DRY	POOL	2	<1		2
2013-07-21	03:14:00	0	0	DRY	POOL	2	<1		2
2013-07-21	03:14:15	0	0	DRY	POOL	2	<1		2
2013-07-21	03:14:30	0	0	DRY	POOL	2	<1	N-B	2
2013-07-21	03:14:45	0	0	DRY	POOL	2	<1		2
2013-07-21	03:15:00	0	0	DRY	POOL	2	<1		2
2013-07-21	03:15:15	0	0	DRY	POOL	2	<1		2
2013-07-21	03:15:30	0	0	DRY	POOL	2	<1		2
2013-07-21	03:15:45	0	0	DRY	POOL	2	<1		2
2013-07-21	03:16:00	0	0	DRY	POOL	2	<1		2
2013-07-21	03:16:15	0	0	DRY	POOL	2	<1	N-B	2
2013-07-21	03:16:30	0	0	DRY	POOL	2	<1		2
2013-07-21	03:16:45	0	0	DRY	POOL	2	<1		2
2013-07-21	03:17:00	0	0	DRY	POOL	2	<1		2
2013-07-21	03:17:15	0	0	DRY	POOL	2	<1		2
2013-07-21	03:17:30	0	0	DRY	POOL	2	<1		2
2013-07-21	03:17:45	0	0	DRY	POOL	2	<1		2
2013-07-21	03:18:00	0	0	DRY	POOL	2	<1		2
2013-07-21	03:18:15	0	0	DRY	POOL	2	<1		2
2013-07-21	03:18:30	0	0	DRY	POOL	2	<1		2
2013-07-21	03:18:45	0	0	DRY	POOL	2	<1		2
2013-07-21	03:19:00	0	0	DRY	POOL	2	<1		2
2013-07-21	03:19:15	0	0	DRY	POOL	2	<1		2
2013-07-21	03:19:30	0	0	DRY	POOL	2	<1		2
2013-07-21	03:19:45	0	0	DRY	POOL	2	<1		2
2013-07-21	03:20:00	0	0	DRY	POOL	2	<1		2
2013-07-21	03:20:15	0	0	DRY	POOL	2	<1		2
2013-07-21	03:20:30	0	0	DRY	POOL	2	<1		2
2013-07-21	03:20:45	0	0	DRY	POOL	2	<1		2
2013-07-21	03:21:00	0	0	DRY	POOL	2	<1		2
2013-07-21	03:21:15	0	0	DRY	POOL	2	<1		2
2013-07-21	03:21:30	0	0	DRY	POOL	2	<1		2
2013-07-21	03:21:45	0	0	DRY	POOL	2	<1		2
2013-07-21	03:22:00	0	0	DRY	POOL	2	<1		2
2013-07-21	03:22:15	0	0	DRY	POOL	2	<1		2
2013-07-21	03:22:30	0	0	DRY	POOL	2	<1		2
2013-07-21	03:22:45	0	0	DRY	POOL	2	<1		2
2013-07-21	03:23:00	0	0	DRY	POOL	2	<1		2
2013-07-21	03:23:15	0	0	DRY	POOL	2	<1		2
2013-07-21	03:23:30	0	0	DRY	POOL	2	<1		2
2013-07-21	03:23:45	0	0	DRY	POOL	2	<1		2
2013-07-21	03:24:00	0	0	DRY	POOL	2	<1		2
2013-07-21	03:24:15	0	0	DRY	POOL	2	<1		2
2013-07-21	03:24:30	0	0	DRY	POOL	2	<1		2
2013-07-21	03:24:45	0	0	DRY	POOL	2	<1		2
2013-07-21	03:25:00	0	0	DRY	POOL	2	<1		2
2013-07-21	03:25:15	0	0	DRY	POOL	2	<1		2
2013-07-21	03:25:30	0	0	DRY	POOL	2	<1		2
2013-07-21	03:25:45	0	0	DRY	POOL	2	<1		2
2013-07-21	03:26:00	0	0	DRY	POOL	2	<1		2
2013-07-21	03:26:15	0	0	DRY	POOL	2	<1		2
2013-07-21	03:26:30	0	0	DRY	POOL	2	<1		2
2013-07-21	03:26:45	0	0	DRY	POOL	2	<1		2
2013-07-21	03:27:00	0	0	DRY	POOL	2	<1		2
2013-07-21	03:27:15	0	0	DRY	POOL	2	<1		2
2013-07-21	03:27:30	0	0	DRY	POOL	2	<1		2
2013-07-21	03:27:45	0	0	DRY	POOL	2	<1		2
2013-07-21	03:28:00	0	0	DRY	POOL	2	<1		2
2013-07-21	03:28:15	0	0	DRY	POOL	2	<1		2
2013-07-21	03:28:30	0	0	DRY	POOL	2	<1		2
2013-07-21	03:28:45	0	0	DRY	POOL	2	<1		2
2013-07-21	03:29:00	0	0	DRY	POOL	2	<1		2
2013-07-21	03:29:15	0	0	DRY	POOL	2	<1		2
2013-07-21	03:29:30	0	0	DRY	POOL	2	<1		2
2013-07-21	03:29:45	0	0	DRY	POOL	2	<1		2
2013-07-21	03:30:00	0	0	DRY	POOL	2	<1		2
2013-07-21	03:30:15	0	0	DRY	POOL	2	<1		2
2013-07-21	03:30:30	0	0	DRY	POOL	2	<1	N-N	2				2
2013-07-21	03:30:45	0	0	DRY	POOL	2	<1		2
2013-07-21	03:31:00	0	0	DRY	POOL	2	<1		2
2013-07-21	03:31:15	0	0	DRY	POOL	2	<1		2
2013-07-21	03:31:30	0	0	DRY	POOL	2	<1		2
2013-07-21	03:31:45	0	0	DRY	POOL	2	<1		2
2013-07-21	03:32:00	0	0	DRY	POOL	2	<1		2
2013-07-21	03:32:15	0	0	DRY	POOL	2	<1		2
2013-07-21	03:32:30	0	0	DRY	POOL	2	<1	N-N	2				2
2013-07-21	03:32:45	0	0	DRY	POOL	2	<1		2
2013-07-21	03:33:00	0	0	DRY	POOL	2	<1		2
2013-07-21	03:33:15	0	0	DRY	POOL	2	<1		2
2013-07-21	03:33:30	0	0	DRY	POOL	2	<1		2
2013-07-21	03:33:45	0	0	DRY	POOL	2	<1	N-B	2				2
2013-07-21	03:34:00	0	0	DRY	POOL	2	<1		2
2013-07-21	03:34:15	0	0	DRY	POOL	2	<1		2
2013-07-21	03:34:30	0	0	DRY	POOL	2	<1		2
2013-07-21	03:34:45	0	0	DRY	POOL	2	<1	N-N, NN-XB	2				2
2013-07-21	03:35:00	0	0	DRY	POOL	2	<1		2
2013-07-21	03:35:15	0	0	DRY	POOL	2	<1		2
2013-07-21	03:35:30	0	0	DRY	POOL	2	<1		2
2013-07-21	03:35:45	0	0	DRY	POOL	2	<1		2
2013-07-21	03:36:00	0	0	DRY	POOL	2	<1	N-N	2				2
2013-07-21	03:36:15	0	0	DRY	POOL	2	<1	N-B	2				X1
2013-07-21	03:36:30	0	0	DRY	POOL	2	<1	N-B	2				X1
2013-07-21	03:36:45	0	0	DRY	POOL	2	<1	N-B	2				X1
2013-07-21	03:37:00	0	0	DRY	POOL	2	<1	N-B	2				X1
2013-07-21	03:37:15	0	0	DRY	POOL	2	<1		2
2013-07-21	03:37:30	0	0	DRY	POOL	2	<1		2
2013-07-21	03:37:45	0	0	DRY	POOL	2	<1		2
2013-07-21	03:38:00	0	0	DRY	POOL	2	<1		2
2013-07-21	03:38:15	0	0	DRY	POOL	2	<1		2
2013-07-21	03:38:30	0	0	DRY	POOL	2	<1		2
2013-07-21	03:38:45	0	0	DRY	POOL	2	<1		2
2013-07-21	03:39:00	0	0	DRY	POOL	2	<1		2
2013-07-21	03:39:15	0	0	DRY	POOL	2	<1		2
2013-07-21	03:39:30	0	0	DRY	POOL	2	<1		2
2013-07-21	03:39:45	0	0	DRY	POOL	2	<1		2
2013-07-21	03:40:00	0	0	DRY	POOL	2	<1		2
2013-07-21	03:40:15	0	0	DRY	POOL	2	<1		2
2013-07-21	03:40:30	0	0	DRY	POOL	2	<1		2
2013-07-21	03:40:45	0	0	DRY	POOL	2	<1		2
2013-07-21	03:41:00	0	0	DRY	POOL	2	<1		2
2013-07-21	03:41:15	0	0	DRY	POOL	2	<1		2
2013-07-21	03:41:30	0	0	DRY	POOL	2	<1		2
2013-07-21	03:41:45	0	0	DRY	POOL	2	<1		2
2013-07-21	03:42:00	0	0	DRY	POOL	2	<1		2
2013-07-21	03:42:15	0	0	DRY	POOL	2	<1		2
2013-07-21	03:42:30	0	0	DRY	POOL	2	<1		2
2013-07-21	03:42:45	0	0	DRY	POOL	2	<1		2
2013-07-21	03:43:00	0	0	DRY	POOL	2	<1		2
2013-07-21	03:43:15	0	0	DRY	POOL	2	<1		2
2013-07-21	03:43:30	0	0	DRY	POOL	2	<1		2
2013-07-21	03:43:45	0	0	DRY	POOL	2	<1		2
2013-07-21	03:44:00	0	0	DRY	POOL	2	<1		2
2013-07-21	03:44:15	0	0	DRY	POOL	2	<1		2
2013-07-21	03:44:30	0	0	DRY	POOL	2	<1		2
2013-07-21	03:44:45	0	0	DRY	POOL	2	<1		2
2013-07-21	03:45:00	0	0	DRY	POOL	2	<1		2
2013-07-21	03:45:15	0	0	DRY	POOL	2	<1		2
2013-07-21	03:45:30	0	0	DRY	POOL	2	<1		2
2013-07-21	03:45:45	0	0	DRY	POOL	2	<1		2
2013-07-21	03:46:00	0	0	DRY	POOL	2	<1		2
2013-07-21	03:46:15	0	0	DRY	POOL	2	<1		2
2013-07-21	03:46:30	0	0	DRY	POOL	2	<1		2
2013-07-21	03:46:45	0	0	DRY	POOL	2	<1		2
2013-07-21	03:47:00	0	0	DRY	POOL	2	<1		2
2013-07-21	03:47:15	0	0	DRY	POOL	2	<1		2
2013-07-21	03:47:30	0	0	DRY	POOL	2	<1		2
2013-07-21	03:47:45	0	0	DRY	POOL	2	<1		2
2013-07-21	03:48:00	0	0	DRY	POOL	2	<1		2
2013-07-21	03:48:15	0	0	DRY	POOL	2	<1		2
2013-07-21	03:48:30	0	0	DRY	POOL	2	<1		2
2013-07-21	03:48:45	0	0	DRY	POOL	2	<1		2
2013-07-21	03:49:00	0	0	DRY	POOL	2	<1		2
2013-07-21	03:49:15	0	0	DRY	POOL	2	<1		2
2013-07-21	03:49:30	0	0	DRY	POOL	2	<1		2
2013-07-21	03:49:45	0	0	DRY	POOL	2	<1		2
2013-07-21	03:50:00	0	0	DRY	POOL	2	<1		2
2013-07-21	03:50:15	0	0	DRY	POOL	2	<1		2
2013-07-21	03:50:30	0	0	DRY	POOL	2	<1		2
2013-07-21	03:50:45	0	0	DRY	POOL	2	<1		2
2013-07-21	03:51:00	0	0	DRY	POOL	2	<1		2
2013-07-21	03:51:15	0	0	DRY	POOL	2	<1		2
2013-07-21	03:51:30	0	0	DRY	POOL	2	<1		2
2013-07-21	03:51:45	0	0	DRY	POOL	2	<1		2
2013-07-21	03:52:00	0	0	DRY	POOL	2	<1		2
2013-07-21	03:52:15	0	0	DRY	POOL	2	<1		2
2013-07-21	03:52:30	0	0	DRY	POOL	2	<1		2
2013-07-21	03:52:45	0	0	DRY	POOL	2	<1		2
2013-07-21	03:53:00	0	0	DRY	POOL	2	<1		2
2013-07-21	03:53:15	0	0	DRY	POOL	2	<1		2
2013-07-21	03:53:30	0	0	DRY	POOL	2	<1		2
2013-07-21	03:53:45	0	0	DRY	POOL	2	<1		2
2013-07-21	03:54:00	0	0	DRY	POOL	2	<1		2
2013-07-21	03:54:15	0	0	DRY	POOL	2	<1		2
2013-07-21	03:54:30	0	0	DRY	POOL	2	<1		2
2013-07-21	03:54:45	0	0	DRY	POOL	2	<1		2
2013-07-21	03:55:00	0	0	DRY	POOL	2	<1		2
2013-07-21	03:55:15	0	0	DRY	POOL	2	<1		2
2013-07-21	03:55:30	0	0	DRY	POOL	2	<1		2
2013-07-21	03:55:45	0	0	DRY	POOL	2	<1		2
2013-07-21	03:56:00	0	0	DRY	POOL	2	<1		2
2013-07-21	03:56:15	0	0	DRY	POOL	2	<1		2
2013-07-21	03:56:30	0	0	DRY	POOL	2	<1		2
2013-07-21	03:56:45	0	0	DRY	POOL	2	<1		2
2013-07-21	03:57:00	0	0	DRY	POOL	2	<1		2
2013-07-21	03:57:15	0	0	DRY	POOL	2	<1		2
2013-07-21	03:57:30	0	0	DRY	POOL	2	<1		2
2013-07-21	03:57:45	0	0	DRY	POOL	2	<1		2
2013-07-21	03:58:00	0	0	DRY	POOL	2	<1	N-B	2				X1
2013-07-21	03:58:15	0	0	DRY	POOL	2	<1		2
2013-07-21	03:58:30	0	0	DRY	POOL	2	<1		2
2013-07-21	03:58:45	0	0	DRY	POOL	2	<1	N-B	2				X1
2013-07-21	03:59:00	0	0	DRY	POOL	2	<1		2
2013-07-21	03:59:15	0	0	DRY	POOL	2	<1	N-B	2				X1
2013-07-21	03:59:30	0	0	DRY	POOL	2	<1	N-B	2				X1	X1
2013-07-21	03:59:45	0	0	DRY	POOL	2	<1	N-B	2				X1
2013-07-21	04:00:00	0	0	DRY	POOL	2	<1		2
2013-07-21	04:00:15	0	0	DRY	POOL	2	<1		2
2013-07-21	04:00:30	0	0	DRY	POOL	2	<1		2
2013-07-21	04:00:45	0	0	DRY	POOL	2	<1		2
2013-07-21	04:01:00	0	0	DRY	POOL	2	<1		2
2013-07-21	04:01:15	0	0	DRY	POOL	2	T	N-B	2				X1
2013-07-21	04:01:30	0	0	DRY	POOL	2	T	N-B	2				X1
2013-07-21	04:01:45	0	0	DRY	POOL	2	T	N-B	2				X1
2013-07-21	04:02:00	0	0	DRY	POOL	2	T	N-B	2				X1
2013-07-21	04:02:15	0	0	DRY	POOL	2	T	N-B	2				X1
2013-07-21	04:02:30	0	0	DRY	POOL	2	T	N-B	2				X1
2013-07-21	04:02:45	0	0	DRY	POOL	2	T		2
2013-07-21	04:03:00	0	0	DRY	POOL	2	T	N-B	2				X1
2013-07-21	04:03:15	0	0	DRY	POOL	2	T	N-B	2				X1
2013-07-21	04:03:30	0	0	DRY	POOL	2	T	N-B	2				X1
2013-07-21	04:03:45	0	0	DRY	POOL	2	T	N-N, H-B	2				2
2013-07-21	04:04:00	0	0	DRY	POOL	2	T		2
2013-07-21	04:04:15	0	0	DRY	POOL	2	T		2
2013-07-21	04:04:30	0	0	DRY	POOL	2	<1		2
2013-07-21	04:04:45	0	0	DRY	POOL	2	<1		2
2013-07-21	04:05:00	0	0	DRY	POOL	2	<1		2
2013-07-21	04:05:15	0	0	DRY	POOL	2	<1		2
2013-07-21	04:05:30	0	0	DRY	POOL	2	<1		2
2013-07-21	04:05:45	0	0	DRY	POOL	2	<1		2
2013-07-21	04:06:00	0	0	DRY	POOL	2	<1		2
2013-07-21	04:06:15	0	0	DRY	POOL	2	<1		2
2013-07-21	04:06:30	0	0	DRY	POOL	2	<1		2
2013-07-21	04:06:45	0	0	DRY	POOL	2	<1		2
2013-07-21	04:07:00	0	0	DRY	POOL	2	<1		2
2013-07-21	04:07:15	0	0	DRY	POOL	2	<1		2
2013-07-21	04:07:30	0	0	DRY	POOL	2	<1		2
2013-07-21	04:07:45	0	0	DRY	POOL	2	<1		2
2013-07-21	04:08:00	0	0	DRY	POOL	2	<1		2
2013-07-21	04:08:15	0	0	DRY	POOL	2	<1		2
2013-07-21	04:08:30	0	0	DRY	POOL	2	<1		2
2013-07-21	04:08:45	0	0	DRY	POOL	2	<1		2
2013-07-21	04:09:00	0	0	DRY	POOL	2	<1		2
2013-07-21	04:09:15	0	0	DRY	POOL	2	<1		2
2013-07-21	04:09:30	0	0	DRY	POOL	2	<1		2
2013-07-21	04:09:45	0	0	DRY	POOL	2	<1		2
2013-07-21	04:10:00	0	0	DRY	POOL	2	<1		2
2013-07-21	04:10:15	0	0	DRY	POOL	2	<1		2
2013-07-21	04:10:30	0	0	DRY	POOL	2	<1		2
2013-07-21	04:10:45	0	0	DRY	POOL	2	<1		2
2013-07-21	04:11:00	0	0	DRY	POOL	2	<1		2
2013-07-21	04:11:15	0	0	DRY	POOL	2	<1		2
2013-07-21	04:11:30	0	0	DRY	POOL	2	<1		2
2013-07-21	04:11:45	0	0	DRY	POOL	2	<1		2
2013-07-21	04:12:00	0	0	DRY	POOL	2	<1		2
2013-07-21	04:12:15	0	0	DRY	POOL	2	<1		2
2013-07-21	04:12:30	0	0	DRY	POOL	2	<1		2						MAX WAS THE MAIN ONE IN SHOT ON THE TRAPOLINE WHILE MINI WAS ON THE FLOOR BESIDE HIM THIS MAY HAVE SKEWED THE OBSERVATIONS
2013-07-21	04:12:45	0	0	DRY	POOL	2	<1		2
2013-07-21	04:13:00	0	0	DRY	POOL	2	<1		2
2013-07-21	04:13:15	0	0	DRY	POOL	2	<1		2
2013-07-21	04:13:30	0	0	DRY	POOL	2	<1		2
2013-07-21	04:13:45	0	0	DRY	POOL	2	<1		2
2013-07-21	04:14:00	0	0	DRY	POOL	2	<1		2
2013-07-21	04:14:15	0	0	DRY	POOL	2	<1		2
2013-07-21	04:14:30	0	0	DRY	POOL	2	<1		2
2013-07-21	04:14:45	0	0	DRY	POOL	2	<1		2
2013-07-21	04:15:00	0	0	DRY	POOL	2	<1		2
2013-07-21	04:15:15	0	0	DRY	POOL	2	<1		2
2013-07-21	04:15:30	0	0	DRY	POOL	2	<1		2
2013-07-21	04:15:45	0	0	DRY	POOL	2	<1		2
2013-07-21	04:16:00	0	0	DRY	POOL	2	<1		2
2013-07-21	04:16:15	0	0	DRY	POOL	2	<1		2
2013-07-21	04:16:30	0	0	DRY	POOL	2	<1		2
2013-07-21	04:16:45	0	0	DRY	POOL	2	<1		2
2013-07-21	04:17:00	0	0	DRY	POOL	2	<1		2
2013-07-21	04:17:15	0	0	DRY	POOL	2	<1		2
2013-07-21	04:17:30	0	0	DRY	POOL	2	<1		2
2013-07-21	04:17:45	0	0	DRY	POOL	2	<1		2
2013-07-21	04:18:00	0	0	DRY	POOL	2	<1		2
2013-07-21	04:18:15	0	0	DRY	POOL	2	<1		2
2013-07-21	04:18:30	0	0	DRY	POOL	2	<1		2
2013-07-21	04:18:45	0	0	DRY	POOL	2	<1		2
2013-07-21	04:19:00	0	0	DRY	POOL	2	<1		2
2013-07-21	04:19:15	0	0	DRY	POOL	2	<1		2
2013-07-21	04:19:30	0	0	DRY	POOL	2	<1		2
2013-07-21	04:19:45	0	0	DRY	POOL	2	<1		2
2013-07-21	04:20:00	0	0	DRY	POOL	2	<1		2
2013-07-21	04:20:15	0	0	DRY	POOL	2	<1		2
2013-07-21	04:20:30	0	0	DRY	POOL	2	<1		2
2013-07-21	04:20:45	0	0	DRY	POOL	2	<1		2
2013-07-21	04:21:00	0	0	DRY	POOL	2	<1		2
2013-07-21	04:21:15	0	0	DRY	POOL	2	<1		2
2013-07-21	04:21:30	0	0	DRY	POOL	2	<1		2
2013-07-21	04:21:45	0	0	DRY	POOL	2	<1		2
2013-07-21	04:22:00	0	0	DRY	POOL	2	<1		2
2013-07-21	04:22:15	0	0	DRY	POOL	2	<1		2
2013-07-21	04:22:30	0	0	DRY	POOL	2	<1		2
2013-07-21	04:22:45	0	0	DRY	POOL	2	<1		2
2013-07-21	04:23:00	0	0	DRY	POOL	2	<1		2
2013-07-21	04:23:15	0	0	DRY	POOL	2	<1		2
2013-07-21	04:23:30	0	0	DRY	POOL	2	<1		2
2013-07-21	04:23:45	0	0	DRY	POOL	2	<1		2
2013-07-21	04:24:00	0	0	DRY	POOL	2	<1		2
2013-07-21	04:24:15	0	0	DRY	POOL	2	<1		2
2013-07-21	04:24:30	0	0	DRY	POOL	2	<1		2
2013-07-21	04:24:45	0	0	DRY	POOL	2	<1		2
2013-07-21	04:25:00	0	0	DRY	POOL	2	<1		2
2013-07-21	04:25:15	0	0	DRY	POOL	2	<1		2
2013-07-21	04:25:30	0	0	DRY	POOL	2	<1		2
2013-07-21	04:25:45	0	0	DRY	POOL	2	<1		2
2013-07-21	04:26:00	0	0	DRY	POOL	2	<1		2
2013-07-21	04:26:15	0	0	DRY	POOL	2	<1		2
2013-07-21	04:26:30	0	0	DRY	POOL	2	<1		2
2013-07-21	04:26:45	0	0	DRY	POOL	2	<1		2
2013-07-21	04:27:00	0	0	DRY	POOL	2	<1		2
2013-07-21	04:27:15	0	0	DRY	POOL	2	<1		2
2013-07-21	04:27:30	0	0	DRY	POOL	2	<1		2
2013-07-21	04:27:45	0	0	DRY	POOL	2	<1		2
2013-07-21	04:28:00	0	0	DRY	POOL	2	<1		2
2013-07-21	04:28:15	0	0	DRY	POOL	2	<1		2
2013-07-21	04:28:30	0	0	DRY	POOL	2	<1		2
2013-07-21	04:28:45	0	0	DRY	POOL	2	<1		2
2013-07-21	04:29:00	0	0	DRY	POOL	2	<1		2
2013-07-21	04:29:15	0	0	DRY	POOL	2	<1		2
2013-07-21	04:29:30	0	0	DRY	POOL	2	<1		2
2013-07-21	04:29:45	0	0	DRY	POOL	2	<1	N-B	2				X1
2013-07-21	04:30:00	0	0	DRY	POOL	2	<1		2						MAXI IS ON THE TRAMPOLINE WHILE MINI IS ON THE FLOOR BESIDE HIM
2013-07-21	04:30:15	0	0	DRY	POOL	2	<1		2
2013-07-21	04:30:30	0	0	DRY	POOL	2	<1		2
2013-07-21	04:30:45	0	0	DRY	POOL	2	<1		2
2013-07-21	04:31:00	0	0	DRY	POOL	2	<1		2
2013-07-21	04:31:15	0	0	DRY	POOL	2	<1		2
2013-07-21	04:31:30	0	0	DRY	POOL	2	<1		2
2013-07-21	04:31:45	0	0	DRY	POOL	2	<1		2
2013-07-21	04:32:00	0	0	DRY	POOL	2	<1		2
2013-07-21	04:32:15	0	0	DRY	POOL	2	<1		2
2013-07-21	04:32:30	0	0	DRY	POOL	2	<1	N-B	2				X1
2013-07-21	04:32:45	0	0	DRY	POOL	2	<1		2
2013-07-21	04:33:00	0	0	DRY	POOL	2	<1		2
2013-07-21	04:33:15	0	0	DRY	POOL	2	<1	N-B	2				X1
2013-07-21	04:33:30	0	0	DRY	POOL	2	T	N-N	2	X1			2
2013-07-21	04:33:45	0	0	DRY	POOL	2	T		2
2013-07-21	04:34:00	0	0	DRY	POOL	2	T	N-B	2				2
2013-07-21	04:34:15	0	0	DRY	POOL	2	T	N-B	2				X1
2013-07-21	04:34:30	0	0	DRY	POOL	2	T		2
2013-07-21	04:34:45	0	0	DRY	POOL	2	T	N-N, N-B	2				2
2013-07-21	04:35:00	0	0	DRY	POOL	2	T		2
2013-07-21	04:35:15	0	0	DRY	POOL	2	T		2
2013-07-21	04:35:30	0	0	DRY	POOL	2	T		2
2013-07-21	04:35:45	0	0	DRY	POOL	2	T		2
2013-07-21	04:36:00	0	0	DRY	POOL	2	T		2
2013-07-21	04:36:15	0	0	DRY	POOL	2	T	N-N, N-B	2				2
2013-07-21	04:36:30	0	0	DRY	POOL	2	T	N-N, N-B	2				2
2013-07-21	04:36:45	0	0	DRY	POOL	2	T	N-B	2				N1
2013-07-21	04:37:00	0	0	DRY	POOL	2	T	N-B	2				N1
2013-07-21	04:37:15	0	0	DRY	POOL	2	T	N-B	2				N1
2013-07-21	04:37:30	0	0	DRY	POOL	2	T	N-B	2				2
2013-07-21	04:37:45	0	0	DRY	POOL	2	T	N-B	2				2
2013-07-21	04:38:00	0	0	DRY	POOL	2	T	N-B	2				2
2013-07-21	04:38:15	0	0	DRY	POOL	2	T	N-B	2				2
2013-07-21	04:38:30	0	0	DRY	POOL	2	T	N-B	2				2
2013-07-21	04:38:45	0	0	DRY	POOL	2	T		2
2013-07-21	04:39:00	0	0	DRY	POOL	2	T		2
2013-07-21	04:39:15	0	0	DRY	POOL	2	T	Xffl-NB	2
2013-07-21	04:39:30	0	0	DRY	POOL	2	T		2
2013-07-21	04:39:45	0	0	DRY	POOL	2	T		2
2013-07-21	04:40:00	0	0	DRY	POOL	2	T		2
2013-07-21	04:40:15	0	0	DRY	POOL	2	T		2
2013-07-21	04:40:30	0	0	DRY	POOL	2	T		2
2013-07-21	04:40:45	0	0	DRY	POOL	2	T		2
2013-07-21	04:41:00	0	0	DRY	POOL	2	T		2
2013-07-21	04:41:15	0	0	DRY	POOL	2	T		2
2013-07-21	04:41:30	0	0	DRY	POOL	2	T		2
2013-07-21	04:41:45	0	0	DRY	POOL	2	T	N-B	2				N1
2013-07-21	04:42:00	0	0	DRY	POOL	2	T		2
2013-07-21	04:42:15	0	0	DRY	POOL	2	T		2
2013-07-21	04:42:30	0	0	DRY	POOL	2	T		2
2013-07-21	04:42:45	0	0	DRY	POOL	2	T	N-B	2				2
2013-07-21	04:43:00	0	0	DRY	POOL	2	T	N-B	2				N1
2013-07-21	04:43:15	0	0	DRY	POOL	2	T		2
2013-07-21	04:43:30	0	0	DRY	POOL	2	T		2
2013-07-21	04:43:45	0	0	DRY	POOL	2	T		2
2013-07-21	04:44:00	0	0	DRY	POOL	2	T		2
2013-07-21	04:44:15	0	0	DRY	POOL	2	T		2
2013-07-21	04:44:30	0	0	DRY	POOL	2	T		2
2013-07-21	04:44:45	0	0	DRY	POOL	2	T		2
2013-07-21	04:45:00	0	0	DRY	POOL	2	T		2
2013-07-21	04:45:15	0	0	DRY	POOL	2	T		2
2013-07-21	04:45:30	0	0	DRY	POOL	2	T		2
2013-07-21	04:45:45	0	0	DRY	POOL	2	T		2
2013-07-21	04:46:00	0	0	DRY	POOL	2	T		2
2013-07-21	04:46:15	0	0	DRY	POOL	2	T		2
2013-07-21	04:46:30	0	0	DRY	POOL	2	T		2
2013-07-21	04:46:45	0	0	DRY	POOL	2	T		2
2013-07-21	04:47:00	0	0	DRY	POOL	2	T		2
2013-07-21	04:47:15	0	0	DRY	POOL	2	T		2
2013-07-21	04:47:30	0	0	DRY	POOL	2	T		2
2013-07-21	04:47:45	0	0	DRY	POOL	2	T	Ffl-B	2
2013-07-21	04:48:00	0	0	DRY	POOL	2	T		2
2013-07-21	04:48:15	0	0	DRY	POOL	2	T		2
2013-07-21	04:48:30	0	0	DRY	POOL	2	T		2
2013-07-21	04:48:45	0	0	DRY	POOL	2	T		2
2013-07-21	04:49:00	0	0	DRY	POOL	2	T		2
2013-07-21	04:49:15	0	0	DRY	POOL	2	T		2
2013-07-21	04:49:30	0	0	DRY	POOL	2	T		2
2013-07-21	04:49:45	0	0	DRY	POOL	2	T		2
2013-07-21	04:50:00	0	0	DRY	POOL	2	T		2
2013-07-21	04:50:15	0	0	DRY	POOL	2	T		2
2013-07-21	04:50:30	0	0	DRY	POOL	2	T		2
2013-07-21	04:50:45	0	0	DRY	POOL	2	T		2
2013-07-21	04:51:00	0	0	DRY	POOL	2	T		2
2013-07-21	04:51:15	0	0	DRY	POOL	2	T		2
2013-07-21	04:51:30	0	0	DRY	POOL	2	T		2
2013-07-21	04:51:45	0	0	DRY	POOL	2	T		2
2013-07-21	04:52:00	0	0	DRY	POOL	2	T		2
2013-07-21	04:52:15	0	0	DRY	POOL	2	T		2
2013-07-21	04:52:30	0	0	DRY	POOL	2	T		2
2013-07-21	04:52:45	0	0	DRY	POOL	2	T		2
2013-07-21	04:53:00	0	0	DRY	POOL	2	T		2
2013-07-21	04:53:15	0	0	DRY	POOL	2	T		2
2013-07-21	04:53:30	0	0	DRY	POOL	2	T		2
2013-07-21	04:53:45	0	0	DRY	POOL	2	T		2
2013-07-21	04:54:00	0	0	DRY	POOL	2	T		2
2013-07-21	04:54:15	0	0	DRY	POOL	2	T		2
2013-07-21	04:54:30	0	0	DRY	POOL	2	T		2
2013-07-21	04:54:45	0	0	DRY	POOL	2	T		2
2013-07-21	04:55:00	0	0	DRY	POOL	2	T		2
2013-07-21	04:55:15	0	0	DRY	POOL	2	T		2
2013-07-21	04:55:30	0	0	DRY	POOL	2	T		2
2013-07-21	04:55:45	0	0	DRY	POOL	2	T		2
2013-07-21	04:56:00	0	0	DRY	POOL	2	T		2
2013-07-21	04:56:15	0	0	DRY	POOL	2	T		2
2013-07-21	04:56:30	0	0	DRY	POOL	2	T		2
2013-07-21	04:56:45	0	0	DRY	POOL	2	T		2
2013-07-21	04:57:00	0	0	DRY	POOL	2	T		2
2013-07-21	04:57:15	0	0	DRY	POOL	2	T		2
2013-07-21	04:57:30	0	0	DRY	POOL	2	T		2
2013-07-21	04:57:45	0	0	DRY	POOL	2	T		2
2013-07-21	04:58:00	0	0	DRY	POOL	2	T		2
2013-07-21	04:58:15	0	0	DRY	POOL	2	T		2
2013-07-21	04:58:30	0	0	DRY	POOL	2	T		2
2013-07-21	04:58:45	0	0	DRY	POOL	2	T		2
2013-07-21	04:59:00	0	0	DRY	POOL	2	T		2
2013-07-21	04:59:15	0	0	DRY	POOL	2	T		2
2013-07-21	04:59:30	0	0	DRY	POOL	2	T		2
2013-07-21	04:59:45	0	0	DRY	POOL	2	T		2
2013-07-21	05:00:00	0	0	DRY	POOL	2	T		2
2013-07-21	05:00:15	0	0	DRY	POOL	2	T		2
2013-07-21	05:00:30	0	0	DRY	POOL	2	T		2
2013-07-21	05:00:45	0	0	DRY	POOL	2	T		2
2013-07-21	05:01:00	0	0	DRY	POOL	2	T		2
2013-07-21	05:01:15	0	0	DRY	POOL	2	T		2
2013-07-21	05:01:30	0	0	DRY	POOL	2	T		2
2013-07-21	05:01:45	0	0	DRY	POOL	2	T		2
2013-07-21	05:02:00	0	0	DRY	POOL	2	T		2
2013-07-21	05:02:15	0	0	DRY	POOL	2	T	N-B	2				2
2013-07-21	05:02:30	0	0	DRY	POOL	2	T		2
2013-07-21	05:02:45	0	0	DRY	POOL	2	T		2
2013-07-21	05:03:00	0	0	DRY	POOL	2	T		2
2013-07-21	05:03:15	0	0	DRY	POOL	2	T		2
2013-07-21	05:03:30	0	0	DRY	POOL	2	T		2
2013-07-21	05:03:45	0	0	DRY	POOL	2	T		2
2013-07-21	05:04:00	0	0	DRY	POOL	2	T		2
2013-07-21	05:04:15	0	0	DRY	POOL	2	T		2
2013-07-21	05:04:30	0	0	DRY	POOL	2	T		2
2013-07-21	05:04:45	0	0	DRY	POOL	2	T		2
2013-07-21	05:05:00	0	0	DRY	POOL	2	T		2
2013-07-21	05:05:15	0	0	DRY	POOL	2	T		2
2013-07-21	05:05:30	0	0	DRY	POOL	2	T		2
2013-07-21	05:05:45	0	0	DRY	POOL	2	T	N-B	2				X1
2013-07-21	05:06:00	0	0	DRY	POOL	2	T	N-B	2				2
2013-07-21	05:06:15	0	0	DRY	POOL	2	T		2
2013-07-21	05:06:30	0	0	DRY	POOL	2	T		2
2013-07-21	05:06:45	0	0	DRY	POOL	2	T		2
2013-07-21	05:07:00	0	0	DRY	POOL	2	T		2
2013-07-21	05:07:15	0	0	DRY	POOL	2	T		2
2013-07-21	05:07:30	0	0	DRY	POOL	2	T		2
2013-07-21	05:07:45	0	0	DRY	POOL	2	T		2
2013-07-21	05:08:00	0	0	DRY	POOL	2	T		2
2013-07-21	05:08:15	0	0	DRY	POOL	2	T		2
2013-07-21	05:08:30	0	0	DRY	POOL	2	T		2
2013-07-21	05:08:45	0	0	DRY	POOL	2	T		2
2013-07-21	05:09:00	0	0	DRY	POOL	2	T		2
2013-07-21	05:09:15	0	0	DRY	POOL	2	T		2
2013-07-21	05:09:30	0	0	DRY	POOL	2	T		2
2013-07-21	05:09:45	0	0	DRY	POOL	2	T		2
2013-07-21	05:10:00	0	0	DRY	POOL	2	T		2
2013-07-21	05:10:15	0	0	DRY	POOL	2	T		2
2013-07-21	05:10:30	0	0	DRY	POOL	2	T		2
2013-07-21	05:10:45	0	0	DRY	POOL	2	T		2
2013-07-21	05:11:00	0	0	DRY	POOL	2	T		2
2013-07-21	05:11:15	0	0	DRY	POOL	2	T		2
2013-07-21	05:11:30	0	0	DRY	POOL	2	T		2
2013-07-21	05:11:45	0	0	DRY	POOL	2	T		2
2013-07-21	05:12:00	0	0	DRY	POOL	2	T		2
2013-07-21	05:12:15	0	0	DRY	POOL	2	T		2
2013-07-21	05:12:30	0	0	DRY	POOL	2	T		2
2013-07-21	05:12:45	0	0	DRY	POOL	2	T		2
2013-07-21	05:13:00	0	0	DRY	POOL	2	T		2
2013-07-21	05:13:15	0	0	DRY	POOL	2	T		2
2013-07-21	05:13:30	0	0	DRY	POOL	2	T		2
2013-07-21	05:13:45	0	0	DRY	POOL	2	T		2
2013-07-21	05:14:00	0	0	DRY	POOL	2	T		2
2013-07-21	05:14:15	0	0	DRY	POOL	2	T		2
2013-07-21	05:14:30	0	0	DRY	POOL	2	T		2
2013-07-21	05:14:45	0	0	DRY	POOL	2	T		2
2013-07-21	05:15:00	0	0	DRY	POOL	2	T		2
2013-07-21	05:15:15	0	0	DRY	POOL	2	T		2
2013-07-21	05:15:30	0	0	DRY	POOL	2	T		2
2013-07-21	05:15:45	0	0	DRY	POOL	2	T		2
2013-07-21	05:16:00	0	0	DRY	POOL	2	T		2
2013-07-21	05:16:15	0	0	DRY	POOL	2	T		2
2013-07-21	05:16:30	0	0	DRY	POOL	2	T		2
2013-07-21	05:16:45	0	0	DRY	POOL	2	T		2
2013-07-21	05:17:00	0	0	DRY	POOL	2	T		2
2013-07-21	05:17:15	0	0	DRY	POOL	2	T		2
2013-07-21	05:17:30	0	0	DRY	POOL	2	T		2
2013-07-21	05:17:45	0	0	DRY	POOL	2	T		2
2013-07-21	05:18:00	0	0	DRY	POOL	2	T		2
2013-07-21	05:18:15	0	0	DRY	POOL	2	T		2
2013-07-21	05:18:30	0	0	DRY	POOL	2	T		2
2013-07-21	05:18:45	0	0	DRY	POOL	2	T		2
2013-07-21	05:19:00	0	0	DRY	POOL	2	T		2
2013-07-21	05:19:15	0	0	DRY	POOL	2	T		2
2013-07-21	05:19:30	0	0	DRY	POOL	2	T		2
2013-07-21	05:19:45	0	0	DRY	POOL	2	T		2
2013-07-21	05:20:00	0	0	DRY	POOL	2	T		2
2013-07-21	05:20:15	0	0	DRY	POOL	2	T		2
2013-07-21	05:20:30	0	0	DRY	POOL	2	T		2
2013-07-21	05:20:45	0	0	DRY	POOL	2	T		2
2013-07-21	05:21:00	0	0	DRY	POOL	2	T		2
2013-07-21	05:21:15	0	0	DRY	POOL	2	T		2
2013-07-21	05:21:30	0	0	DRY	POOL	2	T		2
2013-07-21	05:21:45	0	0	DRY	POOL	2	T		2
2013-07-21	05:22:00	0	0	DRY	POOL	2	T		2
2013-07-21	05:22:15	0	0	DRY	POOL	2	T		2
2013-07-21	05:22:30	0	0	DRY	POOL	2	T		2
2013-07-21	05:22:45	0	0	DRY	POOL	2	T		2
2013-07-21	05:23:00	0	0	DRY	POOL	2	T		2
2013-07-21	05:23:15	0	0	DRY	POOL	2	T		2
2013-07-21	05:23:30	0	0	DRY	POOL	2	T		2
2013-07-21	05:23:45	0	0	DRY	POOL	2	T		2
2013-07-21	05:24:00	0	0	DRY	POOL	2	T		2
2013-07-21	05:24:15	0	0	DRY	POOL	2	T		2
2013-07-21	05:24:30	0	0	DRY	POOL	2	T		2
2013-07-21	05:24:45	0	0	DRY	POOL	2	T		2
2013-07-21	05:25:00	0	0	DRY	POOL	2	T		2
2013-07-21	05:25:15	0	0	DRY	POOL	2	T		2
2013-07-21	05:25:30	0	0	DRY	POOL	2	T		2
2013-07-21	05:25:45	0	0	DRY	POOL	2	T		2
2013-07-21	05:26:00	0	0	DRY	POOL	2	T		2
2013-07-21	05:26:15	0	0	DRY	POOL	2	T		2
2013-07-21	05:26:30	0	0	DRY	POOL	2	T		2
2013-07-21	05:26:45	0	0	DRY	POOL	2	T		2
2013-07-21	05:27:00	0	0	DRY	POOL	2	T		2
2013-07-21	05:27:15	0	0	DRY	POOL	2	T		2
2013-07-21	05:27:30	0	0	DRY	POOL	2	T		2
2013-07-21	05:27:45	0	0	DRY	POOL	2	T		2
2013-07-21	05:28:00	0	0	DRY	POOL	2	T		2
2013-07-21	05:28:15	0	0	DRY	POOL	2	T		2
2013-07-21	05:28:30	0	0	DRY	POOL	2	T		2
2013-07-21	05:28:45	0	0	DRY	POOL	2	T		2
2013-07-21	05:29:00	0	0	DRY	POOL	2	T		2
2013-07-21	05:29:15	0	0	DRY	POOL	2	T	N-B	2				X1
2013-07-21	05:29:30	0	0	DRY	POOL	2	T		2
2013-07-21	05:29:45	0	0	DRY	POOL	2	T		2
2013-07-21	05:30:00	0	0	DRY	POOL	2	T		2
2013-07-21	05:30:15	0	0	DRY	POOL	2	T		2
2013-07-21	05:30:30	0	0	DRY	POOL	2	T		2
2013-07-21	05:30:45	0	0	DRY	POOL	2	T		2
2013-07-21	05:31:00	0	0	DRY	POOL	2	T		2
2013-07-21	05:31:15	0	0	DRY	POOL	2	T		2
2013-07-21	05:31:30	0	0	DRY	POOL	2	T		2
2013-07-21	05:31:45	0	0	DRY	POOL	2	T		2
2013-07-21	05:32:00	0	0	DRY	POOL	2	T		2
2013-07-21	05:32:15	0	0	DRY	POOL	2	T	H-B	2
2013-07-21	05:32:30	0	0	DRY	POOL	2	T		2
2013-07-21	05:32:45	0	0	DRY	POOL	2	T		2
2013-07-21	05:33:00	0	0	DRY	POOL	2	T		2
2013-07-21	05:33:15	0	0	DRY	POOL	2	T		2
2013-07-21	05:33:30	0	0	DRY	POOL	2	T		2
2013-07-21	05:33:45	0	0	DRY	POOL	2	T		2
2013-07-21	05:34:00	0	0	DRY	POOL	2	T		2
2013-07-21	05:34:15	0	0	DRY	POOL	2	T		2
2013-07-21	05:34:30	0	0	DRY	POOL	2	T		2
2013-07-21	05:34:45	0	0	DRY	POOL	2	T		2
2013-07-21	05:35:00	0	0	DRY	POOL	2	T		2
2013-07-21	05:35:15	0	0	DRY	POOL	2	T		2
2013-07-21	05:35:30	0	0	DRY	POOL	2	T		2
2013-07-21	05:35:45	0	0	DRY	POOL	2	T		2
2013-07-21	05:36:00	0	0	DRY	POOL	2	T		2
2013-07-21	05:36:15	0	0	DRY	POOL	2	T		2
2013-07-21	05:36:30	0	0	DRY	POOL	2	T		2
2013-07-21	05:36:45	0	0	DRY	POOL	2	T		2
2013-07-21	05:37:00	0	0	DRY	POOL	2	T		2
2013-07-21	05:37:15	0	0	DRY	POOL	2	T		2
2013-07-21	05:37:30	0	0	DRY	POOL	2	T		2
2013-07-21	05:37:45	0	0	DRY	POOL	2	<1		2
2013-07-21	05:38:00	0	0	DRY	POOL	2	<1		2
2013-07-21	05:38:15	0	0	DRY	POOL	2	<1		2
2013-07-21	05:38:30	0	0	DRY	POOL	2	<1		2
2013-07-21	05:38:45	0	0	DRY	POOL	2	<1		2
2013-07-21	05:39:00	0	0	DRY	POOL	2	<1		2
2013-07-21	05:39:15	0	0	DRY	POOL	2	<1		2
2013-07-21	05:39:30	0	0	DRY	POOL	2	<1		2
2013-07-21	05:39:45	0	0	DRY	POOL	2	<1		2
2013-07-21	05:40:00	0	0	DRY	POOL	2	<1		2
2013-07-21	05:40:15	0	0	DRY	POOL	2	<1		2
2013-07-21	05:40:30	0	0	DRY	POOL	2	<1		2
2013-07-21	05:40:45	0	0	DRY	POOL	2	<1		2
2013-07-21	05:41:00	0	0	DRY	POOL	2	<1		2
2013-07-21	05:41:15	0	0	DRY	POOL	2	<1		2
2013-07-21	05:41:30	0	0	DRY	POOL	2	<1		2
2013-07-21	05:41:45	0	0	DRY	POOL	2	<1		2
2013-07-21	05:42:00	0	0	DRY	POOL	2	<1		2
2013-07-21	05:42:15	0	0	DRY	POOL	2	<1		2
2013-07-21	05:42:30	0	0	DRY	POOL	2	<1		2
2013-07-21	05:42:45	0	0	DRY	POOL	2	<1		2
2013-07-21	05:43:00	0	0	DRY	POOL	2	<1		2
2013-07-21	05:43:15	0	0	DRY	POOL	2	<1		2
2013-07-21	05:43:30	0	0	DRY	POOL	2	<1		2
2013-07-21	05:43:45	0	0	DRY	POOL	2	<1		2
2013-07-21	05:44:00	0	0	DRY	POOL	2	<1		2
2013-07-21	05:44:15	0	0	DRY	POOL	2	<1		2
2013-07-21	05:44:30	0	0	DRY	POOL	2	<1		2
2013-07-21	05:44:45	0	0	DRY	POOL	2	<1		2
2013-07-21	05:45:00	0	0	DRY	POOL	2	<1		2
2013-07-21	05:45:15	0	0	DRY	POOL	2	<1		2
2013-07-21	05:45:30	0	0	DRY	POOL	2	<1		2
2013-07-21	05:45:45	0	0	DRY	POOL	2	<1		2
2013-07-21	05:46:00	0	0	DRY	POOL	2	<1		2
2013-07-21	05:46:15	0	0	DRY	POOL	2	<1		2
2013-07-21	05:46:30	0	0	DRY	POOL	2	<1		2
2013-07-21	05:46:45	0	0	DRY	POOL	2	<1		2
2013-07-21	05:47:00	0	0	DRY	POOL	2	<1		2
2013-07-21	05:47:15	0	0	DRY	POOL	2	<1		2
2013-07-21	05:47:30	0	0	DRY	POOL	2	<1		2
2013-07-21	05:47:45	0	0	DRY	POOL	2	<1		2
2013-07-21	05:48:00	0	0	DRY	POOL	2	<1		2
2013-07-21	05:48:15	0	0	DRY	POOL	2	<1		2
2013-07-21	05:48:30	0	0	DRY	POOL	2	<1		2
2013-07-21	05:48:45	0	0	DRY	POOL	2	<1		2
2013-07-21	05:49:00	0	0	DRY	POOL	2	<1		2
2013-07-21	05:49:15	0	0	DRY	POOL	2	<1		2
2013-07-21	05:49:30	0	0	DRY	POOL	2	<1		2
2013-07-21	05:49:45	0	0	DRY	POOL	2	<1		2
2013-07-21	05:50:00	0	0	DRY	POOL	2	<1		2
2013-07-21	05:50:15	0	0	DRY	POOL	2	<1		2
2013-07-21	05:50:30	0	0	DRY	POOL	2	<1		2
2013-07-21	05:50:45	0	0	DRY	POOL	2	<1		2
2013-07-21	05:51:00	0	0	DRY	POOL	2	<1		2
2013-07-21	05:51:15	0	0	DRY	POOL	2	<1		2
2013-07-21	05:51:30	0	0	DRY	POOL	2	<1		2
2013-07-21	05:51:45	0	0	DRY	POOL	2	<1		2
2013-07-21	05:52:00	0	0	DRY	POOL	2	<1		2
2013-07-21	05:52:15	0	0	DRY	POOL	2	<1		2
2013-07-21	05:52:30	0	0	DRY	POOL	2	<1		2
2013-07-21	05:52:45	0	0	DRY	POOL	2	<1		2
2013-07-21	05:53:00	0	0	DRY	POOL	2	<1		2
2013-07-21	05:53:15	0	0	DRY	POOL	2	<1		2
2013-07-21	05:53:30	0	0	DRY	POOL	2	<1	N-B	2				X1
2013-07-21	05:53:45	0	0	DRY	POOL	2	<1		2
2013-07-21	05:54:00	0	0	DRY	POOL	2	<1		2
2013-07-21	05:54:15	0	0	DRY	POOL	2	<1		2
2013-07-21	05:54:30	0	0	DRY	POOL	2	<1		2
2013-07-21	05:54:45	0	0	DRY	POOL	2	<1		2
2013-07-21	05:55:00	0	0	DRY	POOL	2	<1		2
2013-07-21	05:55:15	0	0	DRY	POOL	2	<1		2
2013-07-21	05:55:30	0	0	DRY	POOL	2	<1		2
2013-07-21	05:55:45	0	0	DRY	POOL	2	<1		2
2013-07-21	05:56:00	0	0	DRY	POOL	2	<1		2
2013-07-21	05:56:15	0	0	DRY	POOL	2	<1		2
2013-07-21	05:56:30	0	0	DRY	POOL	2	<1		2
2013-07-21	05:56:45	0	0	DRY	POOL	2	<1		2
2013-07-21	05:57:00	0	0	DRY	POOL	2	<1		2
2013-07-21	05:57:15	0	0	DRY	POOL	2	<1		2
2013-07-21	05:57:30	0	0	DRY	POOL	2	<1		2
2013-07-21	05:57:45	0	0	DRY	POOL	2	<1		2
2013-07-21	05:58:00	0	0	DRY	POOL	2	<1		2
2013-07-21	05:58:15	0	0	DRY	POOL	2	<1		2
2013-07-21	05:58:30	0	0	DRY	POOL	2	<1		2
2013-07-21	05:58:45	0	0	DRY	POOL	2	<1		2
2013-07-21	05:59:00	0	0	DRY	POOL	2	<1		2
2013-07-21	05:59:15	0	0	DRY	POOL	2	<1		2						SUN RISE
2013-07-21	05:59:30	0	0	DRY	POOL	2	<1		2
2013-07-21	05:59:45	0	0	DRY	POOL	2	<1		2
2013-07-21	06:00:00	0	0	DRY	POOL	2	<1		2
2013-07-21	06:00:15	0	0	DRY	POOL	2	<1		2
2013-07-21	06:00:30	0	0	DRY	POOL	2	<1		2
2013-07-21	06:00:45	0	0	DRY	POOL	2	<1		2
2013-07-21	06:01:00	0	0	DRY	POOL	2	<1		2
2013-07-21	06:01:15	0	0	DRY	POOL	2	<1		2
2013-07-21	06:01:30	0	0	DRY	POOL	2	<1	N-B	2				X1
2013-07-21	06:01:45	0	0	DRY	POOL	2	<1	N-B	2				X1
2013-07-21	06:02:00	0	0	DRY	POOL	2	<1	N-B	2				X1
2013-07-21	06:02:15	0	0	DRY	POOL	2	<1		2
2013-07-21	06:02:30	0	0	DRY	POOL	2	<1		2
2013-07-21	06:02:45	0	0	DRY	POOL	2	<1		2
2013-07-21	06:03:00	0	0	DRY	POOL	2	<1		2
2013-07-21	06:03:15	0	0	DRY	POOL	2	<1		2
2013-07-21	06:03:30	0	0	DRY	POOL	2	<1		2
2013-07-21	06:03:45	0	0	DRY	POOL	2	<1		2
2013-07-21	06:04:00	0	0	DRY	POOL	2	<1		2
2013-07-21	06:04:15	0	0	DRY	POOL	2	<1		2
2013-07-21	06:04:30	0	0	DRY	POOL	2	<1		2
2013-07-21	06:04:45	0	0	DRY	POOL	2	<1		2
2013-07-21	06:05:00	0	0	DRY	POOL	2	<1		2
2013-07-21	06:05:15	0	0	DRY	POOL	2	<1		2
2013-07-21	06:05:30	0	0	DRY	POOL	2	<1	N-B	2				N1
2013-07-21	06:05:45	0	0	DRY	POOL	2	<1		2
2013-07-21	06:06:00	0	0	DRY	POOL	2	<1		2
2013-07-21	06:06:15	0	0	DRY	POOL	2	<1		2
2013-07-21	06:06:30	0	0	DRY	POOL	2	<1		2
2013-07-21	06:06:45	0	0	DRY	POOL	2	<1		2
2013-07-21	06:07:00	0	0	DRY	POOL	2	<1		2
2013-07-21	06:07:15	0	0	DRY	POOL	2	<1		2
2013-07-21	06:07:30	0	0	DRY	POOL	2	<1		2
2013-07-21	06:07:45	0	0	DRY	POOL	2	<1		2
2013-07-21	06:08:00	0	0	DRY	POOL	2	<1		2
2013-07-21	06:08:15	0	0	DRY	POOL	2	<1		2
2013-07-21	06:08:30	0	0	DRY	POOL	2	<1	H-B	2
2013-07-21	06:08:45	0	0	DRY	POOL	2	<1		2
2013-07-21	06:09:00	0	0	DRY	POOL	2	<1		2
2013-07-21	06:09:15	0	0	DRY	POOL	2	<1		2
2013-07-21	06:09:30	0	0	DRY	POOL	2	<1		2
2013-07-21	06:09:45	0	0	DRY	POOL	2	<1		2
2013-07-21	06:10:00	0	0	DRY	POOL	2	<1		2
2013-07-21	06:10:15	0	0	DRY	POOL	2	<1		2
2013-07-21	06:10:30	0	0	DRY	POOL	2	<1		2
2013-07-21	06:10:45	0	0	DRY	POOL	2	<1		2
2013-07-21	06:11:00	0	0	DRY	POOL	2	<1		2
2013-07-21	06:11:15	0	0	DRY	POOL	2	<1		2
2013-07-21	06:11:30	0	0	DRY	POOL	2	<1		2
2013-07-21	06:11:45	0	0	DRY	POOL	2	<1		2
2013-07-21	06:12:00	0	0	DRY	POOL	2	<1		2
2013-07-21	06:12:15	0	0	DRY	POOL	2	<1		2
2013-07-21	06:12:30	0	0	DRY	POOL	2	<1		2
2013-07-21	06:12:45	0	0	DRY	POOL	2	<1		2
2013-07-21	06:13:00	0	0	DRY	POOL	2	<1		2
2013-07-21	06:13:15	0	0	DRY	POOL	2	<1		2
2013-07-21	06:13:30	0	0	DRY	POOL	2	<1		2
2013-07-21	06:13:45	0	0	DRY	POOL	2	<1		2
2013-07-21	06:14:00	0	0	DRY	POOL	2	<1		2
2013-07-21	06:14:15	0	0	DRY	POOL	2	<1		2
2013-07-21	06:14:30	0	0	DRY	POOL	2	<1		2
2013-07-21	06:14:45	0	0	DRY	POOL	2	<1		2
2013-07-21	06:15:00	0	0	DRY	POOL	2	<1		2
2013-07-21	06:15:15	0	0	DRY	POOL	2	<1		2
2013-07-21	06:15:30	0	0	DRY	POOL	2	<1		2
2013-07-21	06:15:45	0	0	DRY	POOL	2	<1		2
2013-07-21	06:16:00	0	0	DRY	POOL	2	<1		2
2013-07-21	06:16:15	0	0	DRY	POOL	2	<1		2
2013-07-21	06:16:30	0	0	DRY	POOL	2	<1		2
2013-07-21	06:16:45	0	0	DRY	POOL	2	<1		2
2013-07-21	06:17:00	0	0	DRY	POOL	2	<1		2
2013-07-21	06:17:15	0	0	DRY	POOL	2	<1		2
2013-07-21	06:17:30	0	0	DRY	POOL	2	<1		2
2013-07-21	06:17:45	0	0	DRY	POOL	2	<1		2
2013-07-21	06:18:00	0	0	DRY	POOL	2	<1		2
2013-07-21	06:18:15	0	0	DRY	POOL	2	<1		2
2013-07-21	06:18:30	0	0	DRY	POOL	2	<1		2
2013-07-21	06:18:45	0	0	DRY	POOL	2	<1	B-B	2
2013-07-21	06:19:00	0	0	DRY	POOL	2	<1		2
2013-07-21	06:19:15	0	0	DRY	POOL	2	<1		2
2013-07-21	06:19:30	0	0	DRY	POOL	2	<1		2
2013-07-21	06:19:45	0	0	DRY	POOL	2	<1		2
2013-07-21	06:20:00	0	0	DRY	POOL	2	<1		2
2013-07-21	06:20:15	0	0	DRY	POOL	2	<1		2
2013-07-21	06:20:30	0	0	DRY	POOL	2	<1		2
2013-07-21	06:20:45	0	0	DRY	POOL	2	<1		2
2013-07-21	06:21:00	0	0	DRY	POOL	2	<1		2
2013-07-21	06:21:15	0	0	DRY	POOL	2	<1		2
2013-07-21	06:21:30	0	0	DRY	POOL	2	<1		2
2013-07-21	06:21:45	0	0	DRY	POOL	2	<1		2
2013-07-21	06:22:00	0	0	DRY	POOL	2	<1		2
2013-07-21	06:22:15	0	0	DRY	POOL	2	<1		2
2013-07-21	06:22:30	0	0	DRY	POOL	2	<1		2
2013-07-21	06:22:45	0	0	DRY	POOL	2	<1		2
2013-07-21	06:23:00	0	0	DRY	POOL	2	<1		2
2013-07-21	06:23:15	0	0	DRY	POOL	2	<1		2
2013-07-21	06:23:30	0	0	DRY	POOL	2	<1		2
2013-07-21	06:23:45	0	0	DRY	POOL	2	<1		2
2013-07-21	06:24:00	0	0	DRY	POOL	2	<1		2
2013-07-21	06:24:15	0	0	DRY	POOL	2	<1		2
2013-07-21	06:24:30	0	0	DRY	POOL	2	<1		2
2013-07-21	06:24:45	0	0	DRY	POOL	2	<1		2
2013-07-21	06:25:00	0	0	DRY	POOL	2	<1		2
2013-07-21	06:25:15	0	0	DRY	POOL	2	<1		2
2013-07-21	06:25:30	0	0	DRY	POOL	2	<1		2
2013-07-21	06:25:45	0	0	DRY	POOL	2	<1		2
2013-07-21	06:26:00	0	0	DRY	POOL	2	<1		2
2013-07-21	06:26:15	0	0	DRY	POOL	2	<1		2
2013-07-21	06:26:30	0	0	DRY	POOL	2	<1		2
2013-07-21	06:26:45	0	0	DRY	POOL	2	<1		2
2013-07-21	06:27:00	0	0	DRY	POOL	2	<1	N-B	2				N1
2013-07-21	06:27:15	0	0	DRY	POOL	2	<1		2
2013-07-21	06:27:30	0	0	DRY	POOL	2	<1		2
2013-07-21	06:27:45	0	0	DRY	POOL	2	<1		2
2013-07-21	06:28:00	0	0	DRY	POOL	2	<1		2
2013-07-21	06:28:15	0	0	DRY	POOL	2	<1		2
2013-07-21	06:28:30	0	0	DRY	POOL	2	<1		2
2013-07-21	06:28:45	0	0	DRY	POOL	2	<1		2
2013-07-21	06:29:00	0	0	DRY	POOL	2	<1	H-B	2
2013-07-21	06:29:15	0	0	DRY	POOL	2	<1		2
2013-07-21	06:29:30	0	0	DRY	POOL	2	<1		2
2013-07-21	06:29:45	0	0	DRY	POOL	2	<1		2
2013-07-21	06:30:00	0	0	DRY	POOL	2	<1	N-B	2				N1
2013-07-21	06:30:15	0	0	DRY	POOL	2	<1		2
2013-07-21	06:30:30	0	0	DRY	POOL	2	<1		2
2013-07-21	06:30:45	0	0	DRY	POOL	2	<1	N-B	2				N1
2013-07-21	06:31:00	0	0	DRY	POOL	2	<1		2
2013-07-21	06:31:15	0	0	DRY	POOL	2	<1		2
2013-07-21	06:31:30	0	0	DRY	POOL	2	<1		2
2013-07-21	06:31:45	0	0	DRY	POOL	2	<1		2
2013-07-21	06:32:00	0	0	DRY	POOL	2	<1		2
2013-07-21	06:32:15	0	0	DRY	POOL	2	<1		2
2013-07-21	06:32:30	0	0	DRY	POOL	2	<1		2
2013-07-21	06:32:45	0	0	DRY	POOL	2	<1		2
2013-07-21	06:33:00	0	0	DRY	POOL	2	<1		2
2013-07-21	06:33:15	0	0	DRY	POOL	2	<1		2
2013-07-21	06:33:30	0	0	DRY	POOL	2	<1		2
2013-07-21	06:33:45	0	0	DRY	POOL	2	<1		2
2013-07-21	06:34:00	0	0	DRY	POOL	2	<1		2
2013-07-21	06:34:15	0	0	DRY	POOL	2	T	N-B	2				N1
2013-07-21	06:34:30	0	0	DRY	POOL	2	T		2
2013-07-21	06:34:45	0	0	DRY	POOL	2	T		2
2013-07-21	06:35:00	0	0	DRY	POOL	2	T		2
2013-07-21	06:35:15	0	0	DRY	POOL	2	T		2
2013-07-21	06:35:30	0	0	DRY	POOL	2	T		2
2013-07-21	06:35:45	0	0	DRY	POOL	2	T		2
2013-07-21	06:36:00	0	0	DRY	POOL	2	T		2
2013-07-21	06:36:15	0	0	DRY	POOL	2	T		2
2013-07-21	06:36:30	0	0	DRY	POOL	2	T	Nffl-XB	2
2013-07-21	06:36:45	0	0	DRY	POOL	2	T		2
2013-07-21	06:37:00	0	0	DRY	POOL	2	T		2
2013-07-21	06:37:15	0	0	DRY	POOL	2	T	NN-XB	2				N1
2013-07-21	06:37:30	0	0	DRY	POOL	2	T		2
2013-07-21	06:37:45	0	0	DRY	POOL	2	T	Nffl-XB	2
2013-07-21	06:38:00	0	0	DRY	POOL	2	T		2
2013-07-21	06:38:15	0	0	DRY	POOL	2	T		2
2013-07-21	06:38:30	0	0	DRY	POOL	2	T		2
2013-07-21	06:38:45	0	0	DRY	POOL	2	T		2
2013-07-21	06:39:00	0	0	DRY	POOL	2	T		2
2013-07-21	06:39:15	0	0	DRY	POOL	2	T		2
2013-07-21	06:39:30	0	0	DRY	POOL	2	T		2
2013-07-21	06:39:45	0	0	DRY	POOL	2	T	N-B	2				N1
2013-07-21	06:40:00	0	0	DRY	POOL	2	T		2
2013-07-21	06:40:15	0	0	DRY	POOL	2	T		2
2013-07-21	06:40:30	0	0	DRY	POOL	2	T		2
2013-07-21	06:40:45	0	0	DRY	POOL	2	T		2
2013-07-21	06:41:00	0	0	DRY	POOL	2	T	FfL-B	2
2013-07-21	06:41:15	0	0	DRY	POOL	2	T		2
2013-07-21	06:41:30	0	0	DRY	POOL	2	T		2
2013-07-21	06:41:45	0	0	DRY	POOL	2	T		2
2013-07-21	06:42:00	0	0	DRY	POOL	2	T	Nffl-XB	2
2013-07-21	06:42:15	0	0	DRY	POOL	2	T	Nffl-XB	2
2013-07-21	06:42:30	0	0	DRY	POOL	2	T		2
2013-07-21	06:42:45	0	0	DRY	POOL	2	T	N-B, Nffl-XB	2				N1
2013-07-21	06:43:00	0	0	DRY	POOL	2	T	N-B, Nffl-XB	2				N1
2013-07-21	06:43:15	0	0	DRY	POOL	2	T		2
2013-07-21	06:43:30	0	0	DRY	POOL	2	T	Ffl-B	2
2013-07-21	06:43:45	0	0	DRY	POOL	2	T	N-B	2				N1
2013-07-21	06:44:00	0	0	DRY	POOL	2	T		2
2013-07-21	06:44:15	0	0	DRY	POOL	2	T		2
2013-07-21	06:44:30	0	0	DRY	POOL	2	T	N-B	2				N1
2013-07-21	06:44:45	0	0	DRY	POOL	2	T	N-B	2				N1
2013-07-21	06:45:00	0	0	DRY	POOL	2	T	N-B	2				2
2013-07-21	06:45:15	0	0	DRY	POOL	2	T	N-B, Ffl-B	2				N1		SHOWED PRETENCE OF SUCKLING, MOVEMENT TO BACK OF BODY FOREFLIPPER ON MAXS BODY NOSE ON BACK & HIND FLIIPERS
2013-07-21	06:45:30	0	0	DRY	POOL	2	T	N-B, Ffl-B	2				N1
2013-07-21	06:45:45	0	0	DRY	POOL	2	T		2
2013-07-21	06:46:00	0	0	DRY	POOL	2	T	N-B	2				2
2013-07-21	06:46:15	0	0	DRY	POOL	2	T	N-B	2				N1
2013-07-21	06:46:30	0	0	DRY	POOL	2	T	N-B	2				N1
2013-07-21	06:46:45	0	0	DRY	POOL	2	T		2
2013-07-21	06:47:00	0	0	DRY	POOL	2	T		2
2013-07-21	06:47:15	0	0	DRY	POOL	2	T		2
2013-07-21	06:47:30	0	0	DRY	POOL	2	T		2
2013-07-21	06:47:45	0	0	DRY	POOL	2	T	N-B	2				X1
2013-07-21	06:48:00	0	0	DRY	POOL	2	T		2
2013-07-21	06:48:15	0	0	DRY	POOL	2	T	N-B	2				X1
2013-07-21	06:48:30	0	0	DRY	POOL	2	T		2
2013-07-21	06:48:45	0	0	DRY	POOL	2	T		2
2013-07-21	06:49:00	0	0	DRY	POOL	2	T		2
2013-07-21	06:49:15	0	0	DRY	POOL	2	T	N-B	2				X1
2013-07-21	06:49:30	0	0	DRY	POOL	2	T	N-B	2				X1
2013-07-21	06:49:45	0	0	DRY	POOL	2	T	N-B	2				2
2013-07-21	06:50:00	0	0	DRY	POOL	2	T		2
2013-07-21	06:50:15	0	0	DRY	POOL	2	T		2
2013-07-21	06:50:30	0	0	DRY	POOL	2	T		2
2013-07-21	06:50:45	0	0	DRY	POOL	2	T		2
2013-07-21	06:51:00	0	0	DRY	POOL	2	T		2
2013-07-21	06:51:15	0	0	DRY	POOL	2	T		2
2013-07-21	06:51:30	0	0	DRY	POOL	2	T		2
2013-07-21	06:51:45	0	0	DRY	POOL	2	T		2
2013-07-21	06:52:00	0	0	DRY	POOL	2	T		2
2013-07-21	06:52:15	0	0	DRY	POOL	2	T		2
2013-07-21	06:52:30	0	0	DRY	POOL	2	T		2
2013-07-21	06:52:45	0	0	DRY	POOL	2	T	N-B	2				2
2013-07-21	06:53:00	0	0	DRY	POOL	2	T	N-B	2				X1
2013-07-21	06:53:15	0	0	DRY	POOL	2	T		2
2013-07-21	06:53:30	0	0	DRY	POOL	2	T		2
2013-07-21	06:53:45	0	0	DRY	POOL	2	T		2
2013-07-21	06:54:00	0	0	DRY	POOL	2	T		2
2013-07-21	06:54:15	0	0	DRY	POOL	2	T		2
2013-07-21	06:54:30	0	0	DRY	POOL	2	T		2
2013-07-21	06:54:45	0	0	DRY	POOL	2	T		2
2013-07-21	06:55:00	0	0	DRY	POOL	2	T		2
2013-07-21	06:55:15	0	0	DRY	POOL	2	T		2
2013-07-21	06:55:30	0	0	DRY	POOL	2	T		2
2013-07-21	06:55:45	0	0	DRY	POOL	2	T		2
2013-07-21	06:56:00	0	0	DRY	POOL	2	T		2
2013-07-21	06:56:15	0	0	DRY	POOL	2	T		2
2013-07-21	06:56:30	0	0	DRY	POOL	2	T		2
2013-07-21	06:56:45	0	0	DRY	POOL	2	T		2
2013-07-21	06:57:00	0	0	DRY	POOL	2	T		2
2013-07-21	06:57:15	0	0	DRY	POOL	2	T		2
2013-07-21	06:57:30	0	0	DRY	POOL	2	T		2
2013-07-21	06:57:45	0	0	DRY	POOL	2	T		2
2013-07-21	06:58:00	0	0	DRY	POOL	2	T		2
2013-07-21	06:58:15	0	0	DRY	POOL	2	T	N-B	2				X1
2013-07-21	06:58:30	0	0	DRY	POOL	2	T		2
2013-07-21	06:58:45	0	0	DRY	POOL	2	T		2
2013-07-21	06:59:00	0	0	DRY	POOL	2	T		2
2013-07-21	06:59:15	0	0	DRY	POOL	2	T		2
2013-07-21	06:59:30	0	0	DRY	POOL	2	T		2
2013-07-21	06:59:45	0	0	DRY	POOL	2	T		2
2013-07-21	07:00:00	0	0	DRY	POOL	2	T		2
2013-07-21	07:00:15	0	0	DRY	POOL	2	T		2
2013-07-21	07:00:30	0	0	DRY	POOL	2	T		2
2013-07-21	07:00:45	0	0	DRY	POOL	2	T		2
2013-07-21	07:01:00	0	0	DRY	POOL	2	T		2
2013-07-21	07:01:15	0	0	DRY	POOL	2	T		2
2013-07-21	07:01:30	0	0	DRY	POOL	2	T		2
2013-07-21	07:01:45	0	0	DRY	POOL	2	T		2
2013-07-21	07:02:00	0	0	DRY	POOL	2	T		2
2013-07-21	07:02:15	0	0	DRY	POOL	2	T	N-B	2				X1
2013-07-21	07:02:30	0	0	DRY	POOL	2	T		2
2013-07-21	07:02:45	0	0	DRY	POOL	2	T		2
2013-07-21	07:03:00	0	0	DRY	POOL	2	T		2
2013-07-21	07:03:15	0	0	DRY	POOL	2	T		2
2013-07-21	07:03:30	0	0	DRY	POOL	2	T		2
2013-07-21	07:03:45	0	0	DRY	POOL	2	T		2
2013-07-21	07:04:00	0	0	DRY	POOL	2	T		2
2013-07-21	07:04:15	0	0	DRY	POOL	2	T		2
2013-07-21	07:04:30	0	0	DRY	POOL	2	T		2
2013-07-21	07:04:45	0	0	DRY	POOL	2	T		2
2013-07-21	07:05:00	0	0	DRY	POOL	2	T		2
2013-07-21	07:05:15	0	0	DRY	POOL	2	T		2
2013-07-21	07:05:30	0	0	DRY	POOL	2	T		2
2013-07-21	07:05:45	0	0	DRY	POOL	2	T		2
2013-07-21	07:06:00	0	0	DRY	POOL	2	T		2
2013-07-21	07:06:15	0	0	DRY	POOL	2	T		2
2013-07-21	07:06:30	0	0	DRY	POOL	2	T		2
2013-07-21	07:06:45	0	0	DRY	POOL	2	T		2
2013-07-21	07:07:00	0	0	DRY	POOL	2	T		2
2013-07-21	07:07:15	0	0	DRY	POOL	2	T		2
2013-07-21	07:07:30	0	0	DRY	POOL	2	T		2
2013-07-21	07:07:45	0	0	DRY	POOL	2	T		2
2013-07-21	07:08:00	0	0	DRY	POOL	2	T		2
2013-07-21	07:08:15	0	0	DRY	POOL	2	T		2
2013-07-21	07:08:30	0	0	DRY	POOL	2	T		2
2013-07-21	07:08:45	0	0	DRY	POOL	2	T		2
2013-07-21	07:09:00	0	0	DRY	POOL	2	T		2
2013-07-21	07:09:15	0	0	DRY	POOL	2	T		2
2013-07-21	07:09:30	0	0	DRY	POOL	2	T		2
2013-07-21	07:09:45	0	0	DRY	POOL	2	T		2
2013-07-21	07:10:00	0	0	DRY	POOL	2	T		2
2013-07-21	07:10:15	0	0	DRY	POOL	2	T		2
2013-07-21	07:10:30	0	0	DRY	POOL	2	T		2
2013-07-21	07:10:45	0	0	DRY	POOL	2	T		2
2013-07-21	07:11:00	0	0	DRY	POOL	2	T		2
2013-07-21	07:11:15	0	0	DRY	POOL	2	T		2
2013-07-21	07:11:30	0	0	DRY	POOL	2	T		2
2013-07-21	07:11:45	0	0	DRY	POOL	2	T		2
2013-07-21	07:12:00	0	0	DRY	POOL	2	T		2
2013-07-21	07:12:15	0	0	DRY	POOL	2	T		2
2013-07-21	07:12:30	0	0	DRY	POOL	2	T		2
2013-07-21	07:12:45	0	0	DRY	POOL	2	T		2
2013-07-21	07:13:00	0	0	DRY	POOL	2	T		2
2013-07-21	07:13:15	0	0	DRY	POOL	2	T		2
2013-07-21	07:13:30	0	0	DRY	POOL	2	T		2
2013-07-21	07:13:45	0	0	DRY	POOL	2	T		2
2013-07-21	07:14:00	0	0	DRY	POOL	2	T		2
2013-07-21	07:14:15	0	0	DRY	POOL	2	T		2
2013-07-21	07:14:30	0	0	DRY	POOL	2	T		2
2013-07-21	07:14:45	0	0	DRY	POOL	2	T		2
2013-07-21	07:15:00	0	0	DRY	POOL	2	T		2
2013-07-21	07:15:15	0	0	DRY	POOL	2	T		2
2013-07-21	07:15:30	0	0	DRY	POOL	2	T		2
2013-07-21	07:15:45	0	0	DRY	POOL	2	T		2
2013-07-21	07:16:00	0	0	DRY	POOL	2	T		2
2013-07-21	07:16:15	0	0	DRY	POOL	2	T		2
2013-07-21	07:16:30	0	0	DRY	POOL	2	T		2
2013-07-21	07:16:45	0	0	DRY	POOL	2	T		2
2013-07-21	07:17:00	0	0	DRY	POOL	2	T		2
2013-07-21	07:17:15	0	0	DRY	POOL	2	T		2
2013-07-21	07:17:30	0	0	DRY	POOL	2	T		2
2013-07-21	07:17:45	0	0	DRY	POOL	2	T		2
2013-07-21	07:18:00	0	0	DRY	POOL	2	T		2
2013-07-21	07:18:15	0	0	DRY	POOL	2	T		2
2013-07-21	07:18:30	0	0	DRY	POOL	2	T		2
2013-07-21	07:18:45	0	0	DRY	POOL	2	T		2
2013-07-21	07:19:00	0	0	DRY	POOL	2	T		2
2013-07-21	07:19:15	0	0	DRY	POOL	2	T		2
2013-07-21	07:19:30	0	0	DRY	POOL	2	T		2
2013-07-21	07:19:45	0	0	DRY	POOL	2	T		2
2013-07-21	07:20:00	0	0	DRY	POOL	2	T		2
2013-07-21	07:20:15	0	0	DRY	POOL	2	T		2
2013-07-21	07:20:30	0	0	DRY	POOL	2	T		2
2013-07-21	07:20:45	0	0	DRY	POOL	2	T		2
2013-07-21	07:21:00	0	0	DRY	POOL	2	T		2
2013-07-21	07:21:15	0	0	DRY	POOL	2	T		2
2013-07-21	07:21:30	0	0	DRY	POOL	2	T		2
2013-07-21	07:21:45	0	0	DRY	POOL	2	T		2
2013-07-21	07:22:00	0	0	DRY	POOL	2	T		2
2013-07-21	07:22:15	0	0	DRY	POOL	2	T		2
2013-07-21	07:22:30	0	0	DRY	POOL	2	T		2
2013-07-21	07:22:45	0	0	DRY	POOL	2	T		2
2013-07-21	07:23:00	0	0	DRY	POOL	2	T		2
2013-07-21	07:23:15	0	0	DRY	POOL	2	T		2
2013-07-21	07:23:30	0	0	DRY	POOL	2	T		2
2013-07-21	07:23:45	0	0	DRY	POOL	2	T		2
2013-07-21	07:24:00	0	0	DRY	POOL	2	T		2
2013-07-21	07:24:15	0	0	DRY	POOL	2	T		2
2013-07-21	07:24:30	0	0	DRY	POOL	2	T		2
2013-07-21	07:24:45	0	0	DRY	POOL	2	T		2
2013-07-21	07:25:00	0	0	DRY	POOL	2	T		2
2013-07-21	07:25:15	0	0	DRY	POOL	2	T		2
2013-07-21	07:25:30	0	0	DRY	POOL	2	T		2
2013-07-21	07:25:45	0	0	DRY	POOL	2	T		2
2013-07-21	07:26:00	0	0	DRY	POOL	2	T		2
2013-07-21	07:26:15	0	0	DRY	POOL	2	<1		2
2013-07-21	07:26:30	0	0	DRY	POOL	2	<1		2
2013-07-21	07:26:45	0	0	DRY	POOL	2	<1		2
2013-07-21	07:27:00	0	0	DRY	POOL	2	<1		2
2013-07-21	07:27:15	0	0	DRY	POOL	2	<1		2
2013-07-21	07:27:30	0	0	DRY	POOL	2	<1		2
2013-07-21	07:27:45	0	0	DRY	POOL	2	<1		2
2013-07-21	07:28:00	0	0	DRY	POOL	2	<1		2
2013-07-21	07:28:15	0	0	DRY	POOL	2	<1		2
2013-07-21	07:28:30	0	0	DRY	POOL	2	<1		2
2013-07-21	07:28:45	0	0	DRY	POOL	2	<1		2
2013-07-21	07:29:00	0	0	DRY	POOL	2	<1		2
2013-07-21	07:29:15	0	0	DRY	POOL	2	<1		2
2013-07-21	07:29:30	0	0	DRY	POOL	2	<1		2
2013-07-21	07:29:45	0	0	DRY	POOL	2	T		2
2013-07-21	07:30:00	0	0	DRY	POOL	2	T		2						CONTACT BEHAVIOUR ARE SLIGHTLY DIFFICULT TO IDENIFY DUE TO THEM BEING SLIGHTLY OUT OF CAMERA
2013-07-21	07:30:15	0	0	DRY	POOL	2	T		2
2013-07-21	07:30:30	0	0	DRY	POOL	2	T		2
2013-07-21	07:30:45	0	0	DRY	POOL	2	T		2
2013-07-21	07:31:00	0	0	DRY	POOL	2	T		2
2013-07-21	07:31:15	0	0	DRY	POOL	2	T		2
2013-07-21	07:31:30	0	0	DRY	POOL	2	T		2
2013-07-21	07:31:45	0	0	DRY	POOL	2	T		2
2013-07-21	07:32:00	0	0	DRY	POOL	2	T		2
2013-07-21	07:32:15	0	0	DRY	POOL	2	T		2
2013-07-21	07:32:30	0	0	DRY	POOL	2	T		2
2013-07-21	07:32:45	0	0	DRY	POOL	2	T		2
2013-07-21	07:33:00	0	0	DRY	POOL	2	T		2
2013-07-21	07:33:15	0	0	DRY	POOL	2	T		2
2013-07-21	07:33:30	0	0	DRY	POOL	2	T		2
2013-07-21	07:33:45	0	0	DRY	POOL	2	T		2
2013-07-21	07:34:00	0	0	DRY	POOL	2	T	Nffl-XB	2
2013-07-21	07:34:15	0	0	DRY	POOL	2	T		2
2013-07-21	07:34:30	0	0	DRY	POOL	2	T		2
2013-07-21	07:34:45	0	0	DRY	POOL	2	T		2
2013-07-21	07:35:00	0	0	DRY	POOL	2	T		2
2013-07-21	07:35:15	0	0	DRY	POOL	2	T		2
2013-07-21	07:35:30	0	0	DRY	POOL	2	T		2
2013-07-21	07:35:45	0	0	DRY	POOL	2	T		2
2013-07-21	07:36:00	0	0	DRY	POOL	2	T		2
2013-07-21	07:36:15	0	0	DRY	POOL	2	T		2
2013-07-21	07:36:30	0	0	DRY	POOL	2	T		2
2013-07-21	07:36:45	0	0	DRY	POOL	2	T		2
2013-07-21	07:37:00	0	0	DRY	POOL	2	T		2
2013-07-21	07:37:15	0	0	DRY	POOL	2	T		2
2013-07-21	07:37:30	0	0	DRY	POOL	2	T		2
2013-07-21	07:37:45	0	0	DRY	POOL	2	T		2
2013-07-21	07:38:00	0	0	DRY	POOL	2	T		2
2013-07-21	07:38:15	0	0	DRY	POOL	2	T		2
2013-07-21	07:38:30	0	0	DRY	POOL	2	T		2
2013-07-21	07:38:45	0	0	DRY	POOL	2	T		2
2013-07-21	07:39:00	0	0	DRY	POOL	2	T		2
2013-07-21	07:39:15	0	0	DRY	POOL	2	T		2
2013-07-21	07:39:30	0	0	DRY	POOL	2	T		2
2013-07-21	07:39:45	0	0	DRY	POOL	2	T		2
2013-07-21	07:40:00	0	0	DRY	POOL	2	T		2
2013-07-21	07:40:15	0	0	DRY	POOL	2	T		2
2013-07-21	07:40:30	0	0	DRY	POOL	2	T		2
2013-07-21	07:40:45	0	0	DRY	POOL	2	T		2
2013-07-21	07:41:00	0	0	DRY	POOL	2	T		2
2013-07-21	07:41:15	0	0	DRY	POOL	2	T		2
2013-07-21	07:41:30	0	0	DRY	POOL	2	T		2
2013-07-21	07:41:45	0	0	DRY	POOL	2	T		2
2013-07-21	07:42:00	0	0	DRY	POOL	2	T		2
2013-07-21	07:42:15	0	0	DRY	POOL	2	T		2
2013-07-21	07:42:30	0	0	DRY	POOL	2	T		2
2013-07-21	07:42:45	0	0	DRY	POOL	2	T		2
2013-07-21	07:43:00	0	0	DRY	POOL	2	T		2
2013-07-21	07:43:15	0	0	DRY	POOL	2	T		2
2013-07-21	07:43:30	0	0	DRY	POOL	2	T		2
2013-07-21	07:43:45	0	0	DRY	POOL	2	T		2
2013-07-21	07:44:00	0	0	DRY	POOL	2	T		2
2013-07-21	07:44:15	0	0	DRY	POOL	2	T		2
2013-07-21	07:44:30	0	0	DRY	POOL	2	T		2
2013-07-21	07:44:45	0	0	DRY	POOL	2	T		2
2013-07-21	07:45:00	0	0	DRY	POOL	2	T		2
2013-07-21	07:45:15	0	0	DRY	POOL	2	T		2
2013-07-21	07:45:30	0	0	DRY	POOL	2	T		2
2013-07-21	07:45:45	0	0	DRY	POOL	2	T		2
2013-07-21	07:46:00	0	0	DRY	POOL	2	T		2
2013-07-21	07:46:15	0	0	DRY	POOL	2	T		2
2013-07-21	07:46:30	0	0	DRY	POOL	2	T		2
2013-07-21	07:46:45	0	0	DRY	POOL	2	T		2
2013-07-21	07:47:00	0	0	DRY	POOL	2	T		2
2013-07-21	07:47:15	0	0	DRY	POOL	2	T		2
2013-07-21	07:47:30	0	0	DRY	POOL	2	T		2
2013-07-21	07:47:45	0	0	DRY	POOL	2	T		2
2013-07-21	07:48:00	0	0	DRY	POOL	2	T		2
2013-07-21	07:48:15	0	0	DRY	POOL	2	T		2
2013-07-21	07:48:30	0	0	DRY	POOL	2	T		2
2013-07-21	07:48:45	0	0	DRY	POOL	2	T		2
2013-07-21	07:49:00	0	0	DRY	POOL	2	T		2
2013-07-21	07:49:15	0	0	DRY	POOL	2	T		2
2013-07-21	07:49:30	0	0	DRY	POOL	2	T		2
2013-07-21	07:49:45	0	0	DRY	POOL	2	T		2
2013-07-21	07:50:00	0	0	DRY	POOL	2	T		2
2013-07-21	07:50:15	0	0	DRY	POOL	2	T		2
2013-07-21	07:50:30	0	0	DRY	POOL	2	T		2
2013-07-21	07:50:45	0	0	DRY	POOL	2	T		2
2013-07-21	07:51:00	0	0	DRY	POOL	2	T		2
2013-07-21	07:51:15	0	0	DRY	POOL	2	T		2
2013-07-21	07:51:30	0	0	DRY	POOL	2	T		2
2013-07-21	07:51:45	0	0	DRY	POOL	2	T		2
2013-07-21	07:52:00	0	0	DRY	POOL	2	T		2
2013-07-21	07:52:15	0	0	DRY	POOL	2	T		2
2013-07-21	07:52:30	0	0	DRY	POOL	2	T		2
2013-07-21	07:52:45	0	0	DRY	POOL	2	T		2
2013-07-21	07:53:00	0	0	DRY	POOL	2	T		2
2013-07-21	07:53:15	0	0	DRY	POOL	2	T		2
2013-07-21	07:53:30	0	0	DRY	POOL	2	T		2
2013-07-21	07:53:45	0	0	DRY	POOL	2	T		2
2013-07-21	07:54:00	0	0	DRY	POOL	2	T		2
2013-07-21	07:54:15	0	0	DRY	POOL	2	T		2
2013-07-21	07:54:30	0	0	DRY	POOL	2	T		2
2013-07-21	07:54:45	0	0	DRY	POOL	2	T		2
2013-07-21	07:55:00	0	0	DRY	POOL	2	T		2
2013-07-21	07:55:15	0	0	DRY	POOL	2	T		2
2013-07-21	07:55:30	0	0	DRY	POOL	2	T		2
2013-07-21	07:55:45	0	0	DRY	POOL	2	T		2
2013-07-21	07:56:00	0	0	DRY	POOL	2	T		2
2013-07-21	07:56:15	0	0	DRY	POOL	2	T		2
2013-07-21	07:56:30	0	0	DRY	POOL	2	T		2
2013-07-21	07:56:45	0	0	DRY	POOL	2	T		2
2013-07-21	07:57:00	0	0	DRY	POOL	2	T		2
2013-07-21	07:57:15	0	0	DRY	POOL	2	T		2
2013-07-21	07:57:30	0	0	DRY	POOL	2	T		2
2013-07-21	07:57:45	0	0	DRY	POOL	2	T		2
2013-07-21	07:58:00	0	0	DRY	POOL	2	T		2
2013-07-21	07:58:15	0	0	DRY	POOL	2	T		2
2013-07-21	07:58:30	0	0	DRY	POOL	2	T		2
2013-07-21	07:58:45	0	0	DRY	POOL	2	T		2
2013-07-21	07:59:00	0	0	DRY	POOL	2	T		2
2013-07-21	07:59:15	0	0	DRY	POOL	2	T		2
2013-07-21	07:59:30	0	0	DRY	POOL	2	T		2
2013-07-21	07:59:45	0	0	DRY	POOL	2	T		2
2013-07-21	08:00:00	0	0	DRY	POOL	2	T		2
2013-07-21	08:00:15	0	0	DRY	POOL	2	T		2
2013-07-21	08:00:30	0	0	DRY	POOL	2	T		2
2013-07-21	08:00:45	0	0	DRY	POOL	2	T		2
2013-07-21	08:01:00	0	0	DRY	POOL	2	T		2
2013-07-21	08:01:15	0	0	DRY	POOL	2	T		2
2013-07-21	08:01:30	0	0	DRY	POOL	2	T		2
2013-07-21	08:01:45	0	0	DRY	POOL	2	T		2
2013-07-21	08:02:00	0	0	DRY	POOL	2	T		2
2013-07-21	08:02:15	0	0	DRY	POOL	2	T		2
2013-07-21	08:02:30	0	0	DRY	POOL	2	T		2
2013-07-21	08:02:45	0	0	DRY	POOL	2	T		2
2013-07-21	08:03:00	0	0	DRY	POOL	2	T		2
2013-07-21	08:03:15	0	0	DRY	POOL	2	T		2
2013-07-21	08:03:30	0	0	DRY	POOL	2	T		2
2013-07-21	08:03:45	0	0	DRY	POOL	2	T		2
2013-07-21	08:04:00	0	0	DRY	POOL	2	T		2
2013-07-21	08:04:15	0	0	DRY	POOL	2	T		2
2013-07-21	08:04:30	0	0	DRY	POOL	2	T		2
2013-07-21	08:04:45	0	0	DRY	POOL	2	T		2
2013-07-21	08:05:00	0	0	DRY	POOL	2	T		2
2013-07-21	08:05:15	0	0	DRY	POOL	2	T		2
2013-07-21	08:05:30	0	0	DRY	POOL	2	T		2
2013-07-21	08:05:45	0	0	DRY	POOL	2	T		2
2013-07-21	08:06:00	0	0	DRY	POOL	2	T		2
2013-07-21	08:06:15	0	0	DRY	POOL	2	T		2
2013-07-21	08:06:30	0	0	DRY	POOL	2	T		2
2013-07-21	08:06:45	0	0	DRY	POOL	2	T		2
2013-07-21	08:07:00	0	0	DRY	POOL	2	T		2
2013-07-21	08:07:15	0	0	DRY	POOL	2	T		2
2013-07-21	08:07:30	0	0	DRY	POOL	2	T		2
2013-07-21	08:07:45	0	0	DRY	POOL	2	T		2
2013-07-21	08:08:00	0	0	DRY	POOL	2	T		2
2013-07-21	08:08:15	0	0	DRY	POOL	2	T		2
2013-07-21	08:08:30	0	0	DRY	POOL	2	T		2
2013-07-21	08:08:45	0	0	DRY	POOL	2	T		2
2013-07-21	08:09:00	0	0	DRY	POOL	2	T		2
2013-07-21	08:09:15	0	0	DRY	POOL	2	T		2
2013-07-21	08:09:30	0	0	DRY	POOL	2	T		2
2013-07-21	08:09:45	0	0	DRY	POOL	2	T		2
2013-07-21	08:10:00	0	0	DRY	POOL	2	T		2
2013-07-21	08:10:15	0	0	DRY	POOL	2	T		2
2013-07-21	08:10:30	0	0	DRY	POOL	2	T		2
2013-07-21	08:10:45	0	0	DRY	POOL	2	T		2
2013-07-21	08:11:00	0	0	DRY	POOL	2	T		2
2013-07-21	08:11:15	0	0	DRY	POOL	2	T		2
2013-07-21	08:11:30	0	0	DRY	POOL	2	T		2
2013-07-21	08:11:45	0	0	DRY	POOL	2	T		2
2013-07-21	08:12:00	0	0	DRY	POOL	2	T		2
2013-07-21	08:12:15	0	0	DRY	POOL	2	T		2
2013-07-21	08:12:30	0	0	DRY	POOL	2	T		2
2013-07-21	08:12:45	0	0	DRY	POOL	2	T		2
2013-07-21	08:13:00	0	0	DRY	POOL	2	T		2
2013-07-21	08:13:15	0	0	DRY	POOL	2	T		2
2013-07-21	08:13:30	0	0	DRY	POOL	2	T		2
2013-07-21	08:13:45	0	0	DRY	POOL	2	T		2
2013-07-21	08:14:00	0	0	DRY	POOL	2	T		2
2013-07-21	08:14:15	0	0	DRY	POOL	2	T		2
2013-07-21	08:14:30	0	0	DRY	POOL	2	T		2
2013-07-21	08:14:45	0	0	DRY	POOL	2	T		2
2013-07-21	08:15:00	0	0	DRY	POOL	2	T		2
2013-07-21	08:15:15	0	0	DRY	POOL	2	T		2
2013-07-21	08:15:30	0	0	DRY	POOL	2	T		2
2013-07-21	08:15:45	0	0	DRY	POOL	2	T		2
2013-07-21	08:16:00	0	0	DRY	POOL	2	T		2
2013-07-21	08:16:15	0	0	DRY	POOL	2	T		2
2013-07-21	08:16:30	0	0	DRY	POOL	2	T		2
2013-07-21	08:16:45	0	0	DRY	POOL	2	T		2
2013-07-21	08:17:00	0	0	DRY	POOL	2	T		2
2013-07-21	08:17:15	0	0	DRY	POOL	2	T		2
2013-07-21	08:17:30	0	0	DRY	POOL	2	T		2
2013-07-21	08:17:45	0	0	DRY	POOL	2	T		2
2013-07-21	08:18:00	0	0	DRY	POOL	2	T		2
2013-07-21	08:18:15	0	0	DRY	POOL	2	T		2
2013-07-21	08:18:30	0	0	DRY	POOL	2	T		2
2013-07-21	08:18:45	0	0	DRY	POOL	2	T		2
2013-07-21	08:19:00	0	0	DRY	POOL	2	T		2
2013-07-21	08:19:15	0	0	DRY	POOL	2	T		2
2013-07-21	08:19:30	0	0	DRY	POOL	2	T		2
[truncated: 8,400 more rows]

## Sheet: Ula&Earendil
date	time	keepers present	feeding	Zone	bath or pool	pups visible	distance between pair	FORM OF CONTACT	Individual or pair- rest	Directional movement	Following movement	Play	No. Nosing exchanges	Suckling	Notes
2014-07-10	00:00:00	0	0	DRY	POOL	2	T	EH-UB	2						earendil nudged ula
2014-07-10	00:00:15	0	0	DRY	POOL	2	T		2						earendil moved toward ula while resting
2014-07-10	00:00:30	0	0	DRY	POOL	2	T		2
2014-07-10	00:00:45	0	0	DRY	POOL	2	T		2
2014-07-10	00:01:00	0	0	DRY	POOL	2	T		2																			0	186645
2014-07-10	00:01:15	0	0	DRY	POOL	2	T		2						ula comfort movements														3110.75
2014-07-10	00:01:30	0	0	DRY	POOL	2	T		2						both moved towards each other Ula yawned and looked arount														207.383
2014-07-10	00:01:45	0	0	DRY	POOL	2	T	EH-UB	2						Ula rested her head on erondale
2014-07-10	00:02:00	0	0	DRY	POOL	2	T	EH-UB	2						earendil
2014-07-10	00:02:15	0	0	DRY	POOL	2	T		2						earendil
2014-07-10	00:02:30	0	0	DRY	POOL	2	T	EH-UB	2
2014-07-10	00:02:45	0	0	DRY	POOL	2	T	EH-UB	2
2014-07-10	00:03:00	0	0	DRY	POOL	2	T	EH-UB	2
2014-07-10	00:03:15	0	0	DRY	POOL	2	T	EH-UB	2
2014-07-10	00:03:30	0	0	DRY	POOL	2	T	EH-UB	2
2014-07-10	00:03:45	0	0	DRY	POOL	2	T	EH-UB	2
2014-07-10	00:04:00	0	0	DRY	POOL	2	T		2
2014-07-10	00:04:15	0	0	DRY	POOL	2	T		2
2014-07-10	00:04:30	0	0	DRY	POOL	2	T		2
2014-07-10	00:04:45	0	0	DRY	POOL	2	T		2						ula towards erondale
2014-07-10	00:05:00	0	0	DRY	POOL	2	T		2
2014-07-10	00:05:15	0	0	DRY	POOL	2	T		2
2014-07-10	00:05:30	0	0	DRY	POOL	2	T		2
2014-07-10	00:05:45	0	0	DRY	POOL	2	T		2
2014-07-10	00:06:00	0	0	DRY	POOL	2	T		2
2014-07-10	00:06:15	0	0	DRY	POOL	2	T		2
2014-07-10	00:06:30	0	0	DRY	POOL	2	T		2
2014-07-10	00:06:45	0	0	DRY	POOL	2	T		2
2014-07-10	00:07:00	0	0	DRY	POOL	2	T		2
2014-07-10	00:07:15	0	0	DRY	POOL	2	T		2
2014-07-10	00:07:30	0	0	DRY	POOL	2	T		2
2014-07-10	00:07:45	0	0	DRY	POOL	2	T		2						erondales head is resting against ulas underbelly if she moves away erondale moves towards her
2014-07-10	00:08:00	0	0	DRY	POOL	2	T	EH-UB	2
2014-07-10	00:08:15	0	0	DRY	POOL	2	T	EH-UB	2
2014-07-10	00:08:30	0	0	DRY	POOL	2	T	EH-UB	2
2014-07-10	00:08:45	0	0	DRY	POOL	2	T	EH-UB	2
2014-07-10	00:09:00	0	0	DRY	POOL	2	T	EH-UB	2
2014-07-10	00:09:15	0	0	DRY	POOL	2	T	EH-UB	2
2014-07-10	00:09:30	0	0	DRY	POOL	2	T	EH-UB	2
2014-07-10	00:09:45	0	0	DRY	POOL	2	T	EH-UB	2
2014-07-10	00:10:00	0	0	DRY	POOL	2	T	EH-UB	2
2014-07-10	00:10:15	0	0	DRY	POOL	2	T	EH-UB	2
2014-07-10	00:10:30	0	0	DRY	POOL	2	T	EH-UB	2
2014-07-10	00:10:45	0	0	DRY	POOL	2	T	EH-UB	2
2014-07-10	00:11:00	0	0	DRY	POOL	2	T	EH-UB	2
2014-07-10	00:11:15	0	0	DRY	POOL	2	T	EH-UB	2
2014-07-10	00:11:30	0	0	DRY	POOL	2	T	EH-UB	2
2014-07-10	00:11:45	0	0	DRY	POOL	2	T	EH-UB	2
2014-07-10	00:12:00	0	0	DRY	POOL	2	T	EH-UB	2
2014-07-10	00:12:15	0	0	DRY	POOL	2	T	EH-UB	2
2014-07-10	00:12:30	0	0	DRY	POOL	2	T	EH-UB	2
2014-07-10	00:12:45	0	0	DRY	POOL	2	T	EH-UB	2
2014-07-10	00:13:00	0	0	DRY	POOL	2	T	EH-UB	2
2014-07-10	00:13:15	0	0	DRY	POOL	2	T	EH-UB	2
2014-07-10	00:13:30	0	0	DRY	POOL	2	T	EH-UB	2
2014-07-10	00:13:45	0	0	DRY	POOL	2	T	EH-UB	2
2014-07-10	00:14:00	0	0	DRY	POOL	2	T	EH-UB	2
2014-07-10	00:14:15	0	0	DRY	POOL	2	T	EH-UB	2
2014-07-10	00:14:30	0	0	DRY	POOL	2	T	EH-UB	2
2014-07-10	00:14:45	0	0	DRY	POOL	2	T	EH-UB	2
2014-07-10	00:15:00	0	0	DRY	POOL	2	T	EH-UB	2
2014-07-10	00:15:15	0	0	DRY	POOL	2	T	EH-UB	2
2014-07-10	00:15:30	0	0	DRY	POOL	2	T	EH-UB	2
2014-07-10	00:15:45	0	0	DRY	POOL	2		EH-UB	2
2014-07-10	00:16:00	0	0	DRY	POOL	2	T	EH-UB	2
2014-07-10	00:16:15	0	0	DRY	POOL	2	T	EH-UB	2
2014-07-10	00:16:30	0	0	DRY	POOL	2	T	EH-UB	2
2014-07-10	00:16:45	0	0	DRY	POOL	2	T	EH-UB	2
2014-07-10	00:17:00	0	0	DRY	POOL	2	T	EH-UB	2
2014-07-10	00:17:15	0	0	DRY	POOL	2	T	EH-UB	2
2014-07-10	00:17:30	0	0	DRY	POOL	2	T	EH-UB	2
2014-07-10	00:17:45	0	0	DRY	POOL	2	T	EH-UB	2
2014-07-10	00:18:00	0	0	DRY	POOL	2	T	EH-UB	2
2014-07-10	00:18:15	0	0	DRY	POOL	2	T	EH-UB	2
2014-07-10	00:18:30	0	0	DRY	POOL	2	T	EH-UB	2
2014-07-10	00:18:45	0	0	DRY	POOL	2	T	EH-UB	2
2014-07-10	00:19:00	0	0	DRY	POOL	2	T	EH-UB	2
2014-07-10	00:19:15	0	0	DRY	POOL	2	T	EH-UB	2
2014-07-10	00:19:30	0	0	DRY	POOL	2	T	EH-UB	2
2014-07-10	00:19:45	0	0	DRY	POOL	2	T	EH-UB	2
2014-07-10	00:20:00	0	0	DRY	POOL	2	T	EH-UB	2
2014-07-10	00:20:15	0	0	DRY	POOL	2	T	EH-UB	2
2014-07-10	00:20:30	0	0	DRY	POOL	2	T	EH-UB	2
2014-07-10	00:20:45	0	0	DRY	POOL	2	T	EH-UB	2
2014-07-10	00:21:00	0	0	DRY	POOL	2	T	EH-UB	2
2014-07-10	00:21:15	0	0	DRY	POOL	2	T	EH-UB	2
2014-07-10	00:21:30	0	0	DRY	POOL	2	T	EH-UB	2
2014-07-10	00:21:45	0	0	DRY	POOL	2	T	EH-UB	2
2014-07-10	00:22:00	0	0	DRY	POOL	2	T	EH-UB	2
2014-07-10	00:22:15	0	0	DRY	POOL	2	T	EH-UB	2
2014-07-10	00:22:30	0	0	DRY	POOL	2	T	EH-UB	2
2014-07-10	00:22:45	0	0	DRY	POOL	2	T	EH-UB	2
2014-07-10	00:23:00	0	0	DRY	POOL	2	T	EH-UB	2
2014-07-10	00:23:15	0	0	DRY	POOL	2	T	EH-UB	2
2014-07-10	00:23:30	0	0	DRY	POOL	2	T	EH-UB	2
2014-07-10	00:23:45	0	0	DRY	POOL	2	T	EH-UB	2
2014-07-10	00:24:00	0	0	DRY	POOL	2	T	EH-UB	2
2014-07-10	00:24:15	0	0	DRY	POOL	2	T	EH-UB	2
2014-07-10	00:24:30	0	0	DRY	POOL	2	T	EH-UB	2
2014-07-10	00:24:45	0	0	DRY	POOL	2	T	EH-UB	2
2014-07-10	00:25:00	0	0	DRY	POOL	2	T	EH-UB	2
2014-07-10	00:25:15	0	0	DRY	POOL	2	T	EH-UB	2
2014-07-10	00:25:30	0	0	DRY	POOL	2	T	EH-UB	2
2014-07-10	00:25:45	0	0	DRY	POOL	2	T	EH-UB + UN-EH	2				U1		UN-EH, comforting movement from ula when erondale wakes up and moves
2014-07-10	00:26:00	0	0	DRY	POOL	2	t	UN-EN	2				2
2014-07-10	00:26:15	0	0	DRY	POOL	2	T	EH-UB	2
2014-07-10	00:26:30	0	0	DRY	POOL	2	T	EH-UB	2
2014-07-10	00:26:45	0	0	DRY	POOL	2	T	EH-UB	2
2014-07-10	00:27:00	0	0	DRY	POOL	2	T	EH-UB	2
2014-07-10	00:27:15	0	0	DRY	POOL	2	T	EH-UB	2
2014-07-10	00:27:30	0	0	DRY	POOL	2	T	EH-UB	2
2014-07-10	00:27:45	0	0	DRY	POOL	2	T	EH-UB	2
2014-07-10	00:28:00	0	0	DRY	POOL	2	T	EH-UB	2
2014-07-10	00:28:15	0	0	DRY	POOL	2	T	EH-UB	2
2014-07-10	00:28:30	0	0	DRY	POOL	2	T	EH-UB	2
2014-07-10	00:28:45	0	0	DRY	POOL	2	T	EH-UB	2
2014-07-10	00:29:00	0	0	DRY	POOL	2	T	EH-UB, EN-UB	2				E1
2014-07-10	00:29:15	0	0	DRY	POOL	2	T	EH-UB, EN-UB	2				E1
2014-07-10	00:29:30	0	0	DRY	POOL	2	T	EH-UB	2
2014-07-10	00:29:45	0	0	DRY	POOL	2	T	EH-UB	2
2014-07-10	00:30:00	0	0	DRY	POOL	2	T	EH-UB	2
2014-07-10	00:30:15	0	0	DRY	POOL	2	T	EH-UB	2
2014-07-10	00:30:30	0	0	DRY	POOL	2	T	EH-UB	2
2014-07-10	00:30:45	0	0	DRY	POOL	2	T	EH-UB	2
2014-07-10	00:31:00	0	0	DRY	POOL	2	T	EH-UB	2
2014-07-10	00:31:15	0	0	DRY	POOL	2	T	EH-UB	2
2014-07-10	00:31:30	0	0	DRY	POOL	2	T	EH-UB	2
2014-07-10	00:31:45	0	0	DRY	POOL	2	T	EH-UB	2
2014-07-10	00:32:00	0	0	DRY	POOL	2	T	EH-UB	2
2014-07-10	00:32:15	0	0	DRY	POOL	2	T	EH-UB	2
2014-07-10	00:32:30	0	0	DRY	POOL	2	T	EH-UB	2
2014-07-10	00:32:45	0	0	DRY	POOL	2	T	EH-UB	2
2014-07-10	00:33:00	0	0	DRY	POOL	2	T	EH-UB	2
2014-07-10	00:33:15	0	0	DRY	POOL	2	T	EH-UB	2
2014-07-10	00:33:30	0	0	DRY	POOL	2	T	EH-UB	2
2014-07-10	00:33:45	0	0	DRY	POOL	2	T	EH-UB	2
2014-07-10	00:34:00	0	0	DRY	POOL	2	T	EH-UB	2
2014-07-10	00:34:15	0	0	DRY	POOL	2	T	EH-UB	2
2014-07-10	00:34:30	0	0	DRY	POOL	2	T	EH-UB	2
2014-07-10	00:34:45	0	0	DRY	POOL	2	T	EH-UB	2
2014-07-10	00:35:00	0	0	DRY	POOL	2	T	EH-UB	2
2014-07-10	00:35:15	0	0	DRY	POOL	2	T	EH-UB	2
2014-07-10	00:35:30	0	0	DRY	POOL	2	T	EH-UB	2
2014-07-10	00:35:45	0	0	DRY	POOL	2	T	EH-UB	2
2014-07-10	00:36:00	0	0	DRY	POOL	2	T	EH-UB	2
2014-07-10	00:36:15	0	0	DRY	POOL	2	T	EH-UB	2
2014-07-10	00:36:30	0	0	DRY	POOL	2	T	EH-UB	2
2014-07-10	00:36:45	0	0	DRY	POOL	2	T	EH-UB	2
2014-07-10	00:37:00	0	0	DRY	POOL	2	T	EH-UB	2
2014-07-10	00:37:15	0	0	DRY	POOL	2	T	EH-UB	2
2014-07-10	00:37:30	0	0	DRY	POOL	2	T	EH-UB	2
2014-07-10	00:37:45	0	0	DRY	POOL	2	T	EH-UB	2
2014-07-10	00:38:00	0	0	DRY	POOL	2	T	EH-UB	2
2014-07-10	00:38:15	0	0	DRY	POOL	2	T	EH-UB	2
2014-07-10	00:38:30	0	0	DRY	POOL	2	T	EH-UB	2
2014-07-10	00:38:45	0	0	DRY	POOL	2	T	EH-UB	2
2014-07-10	00:39:00	0	0	DRY	POOL	2	T	EH-UB	2
2014-07-10	00:39:15	0	0	DRY	POOL	2	T	EH-UB	2
2014-07-10	00:39:30	0	0	DRY	POOL	2	T	EH-UB	2
2014-07-10	00:39:45	0	0	DRY	POOL	2	T	EH-UB	2
2014-07-10	00:40:00	0	0	DRY	POOL	2	T	EH-UB	2
2014-07-10	00:40:15	0	0	DRY	POOL	2	T	EH-UB	2
2014-07-10	00:40:30	0	0	DRY	POOL	2	T	EH-UB	2
2014-07-10	00:40:45	0	0	DRY	POOL	2	T	EH-UB	2
2014-07-10	00:41:00	0	0	DRY	POOL	2	T	EH-UB	2
2014-07-10	00:41:15	0	0	DRY	POOL	2	T	EH-UB	2
2014-07-10	00:41:30	0	0	DRY	POOL	2	T	EH-UB	2
2014-07-10	00:41:45	0	0	DRY	POOL	2	T	EH-UB	2
2014-07-10	00:42:00	0	0	DRY	POOL	2	T	EH-UB	2
2014-07-10	00:42:15	0	0	DRY	POOL	2	T	EH-UB	2
2014-07-10	00:42:30	0	0	DRY	POOL	2	T	EH-UB	2
2014-07-10	00:42:45	0	0	DRY	POOL	2	T	EH-UB	2
2014-07-10	00:43:00	0	0	DRY	POOL	2	T	EH-UB	2
2014-07-10	00:43:15	0	0	DRY	POOL	2	T	EH-UB	2
2014-07-10	00:43:30	0	0	DRY	POOL	2	T	EH-UB	2
2014-07-10	00:43:45	0	0	DRY	POOL	2	T	EH-UB	2
2014-07-10	00:44:00	0	0	DRY	POOL	2	T	EH-UB, EBR	2						EARENDIL WAKES UP AND MOVES AROUND
2014-07-10	00:44:15	0	0	DRY	POOL	2	T	EH-UB	2
2014-07-10	00:44:30	0	0	DRY	POOL	2	T	EH-UB	2
2014-07-10	00:44:45	0	0	DRY	POOL	2	T	EH-UB	2
2014-07-10	00:45:00	0	0	DRY	POOL	2	T	EH-UB, UN-EH	2				E1
2014-07-10	00:45:15	0	0	DRY	POOL	2	T	EH-UB	2
2014-07-10	00:45:30	0	0	DRY	POOL	2	T	EH-UB	2
2014-07-10	00:45:45	0	0	DRY	POOL	2	T	EH-UB	2
2014-07-10	00:46:00	0	0	DRY	POOL	2	T	EH-UB	2
2014-07-10	00:46:15	0	0	DRY	POOL	2	T	EH-UB	2
2014-07-10	00:46:30	0	0	DRY	POOL	2	T	EH-UB	2
2014-07-10	00:46:45	0	0	DRY	POOL	2	T	UN-EH	2				U1
2014-07-10	00:47:00	0	0	DRY	POOL	2	T	EH-UB	2
2014-07-10	00:47:15	0	0	DRY	POOL	2	T	EH-UB	2
2014-07-10	00:47:30	0	0	DRY	POOL	2	T	EH-UB	2
2014-07-10	00:47:45	0	0	DRY	POOL	2	T	EH-UB	2
2014-07-10	00:48:00	0	0	DRY	POOL	2	T	EH-UB	2
2014-07-10	00:48:15	0	0	DRY	POOL	2	T	EH-UB	2
2014-07-10	00:48:30	0	0	DRY	POOL	2	T	EH-UB	2
2014-07-10	00:48:45	0	0	DRY	POOL	2	T	EH-UB	2
2014-07-10	00:49:00	0	0	DRY	POOL	2	T	EH-UB	2
2014-07-10	00:49:15	0	0	DRY	POOL	2	T	EH-UB	2
2014-07-10	00:49:30	0	0	DRY	POOL	2	T	EH-UB	2
2014-07-10	00:49:45	0	0	DRY	POOL	2	T	EH-UB	2
2014-07-10	00:50:00	0	0	DRY	POOL	2	T	EH-UB	2
2014-07-10	00:50:15	0	0	DRY	POOL	2	T	EH-UB	2
2014-07-10	00:50:30	0	0	DRY	POOL	2	T	EH-UB	2
2014-07-10	00:50:45	0	0	DRY	POOL	2	T	EH-UB	2
2014-07-10	00:51:00	0	0	DRY	POOL	2	T	EH-UB	2
2014-07-10	00:51:15	0	0	DRY	POOL	2	T	EH-UB	2
2014-07-10	00:51:30	0	0	DRY	POOL	2	T	EH-UB	2
2014-07-10	00:51:45	0	0	DRY	POOL	2	T	EH-UB	2
2014-07-10	00:52:00	0	0	DRY	POOL	2	T	EH-UB	2
2014-07-10	00:52:15	0	0	DRY	POOL	2	T	EH-UB	2
2014-07-10	00:52:30	0	0	DRY	POOL	2	T	EH-UB	2
2014-07-10	00:52:45	0	0	DRY	POOL	2	T	EH-UB	2
2014-07-10	00:53:00	0	0	DRY	POOL	2	T	EH-UB	2
2014-07-10	00:53:15	0	0	DRY	POOL	2	T	EH-UB	2
2014-07-10	00:53:30	0	0	DRY	POOL	2	T	EH-UB	2
2014-07-10	00:53:45	0	0	DRY	POOL	2	T	EH-UB	2
2014-07-10	00:54:00	0	0	DRY	POOL	2	T	EH-UB	2
2014-07-10	00:54:15	0	0	DRY	POOL	2	T	EH-UB	2
2014-07-10	00:54:30	0	0	DRY	POOL	2	T	EH-UB	2
2014-07-10	00:54:45	0	0	DRY	POOL	2	T	EH-UB	2
2014-07-10	00:55:00	0	0	DRY	POOL	2	T	EH-UB	2
2014-07-10	00:55:15	0	0	DRY	POOL	2	T	EH-UB, UN-EH	2				E1
2014-07-10	00:55:30	0	0	DRY	POOL	2	T	EH-UB	2
2014-07-10	00:55:45	0	0	DRY	POOL	2	T	EH-UB	2
2014-07-10	00:56:00	0	0	DRY	POOL	2	T	EH-UB	2
2014-07-10	00:56:15	0	0	DRY	POOL	2	T	EH-UB	2
2014-07-10	00:56:30	0	0	DRY	POOL	2	T	EH-UB	2
2014-07-10	00:56:45	0	0	DRY	POOL	2	T	EH-UB	2
2014-07-10	00:57:00	0	0	DRY	POOL	2	T	EH-UB, UN-EH,	2				U1		ULA SEEMS TO DO NOSING A A REASSURANCE TO ERONDALE WHEN HE FUSSES WHEN HE HAS WOKEN UP
2014-07-10	00:57:15	0	0	DRY	POOL	2	T	EH-UB	2
2014-07-10	00:57:30	0	0	DRY	POOL	2	T	EH-UB	2
2014-07-10	00:57:45	0	0	DRY	POOL	2	T	EH- UB, EH-US	2
2014-07-10	00:58:00	0	0	DRY	POOL	2	T	EH-UB	2
2014-07-10	00:58:15	0	0	DRY	POOL	2	T	EH-UB	2
2014-07-10	00:58:30	0	0	DRY	POOL	2	T	EH-UB	2
2014-07-10	00:58:45	0	0	DRY	POOL	2	T	EH-UB	2
2014-07-10	00:59:00	0	0	DRY	POOL	2	T	EH-UB	2
2014-07-10	00:59:15	0	0	DRY	POOL	2	T	EH-UB	2
2014-07-10	00:59:30	0	0	DRY	POOL	2	T	EH-UB	2
2014-07-10	00:59:45	0	0	DRY	POOL	2	T	EH-UB	2
2014-07-10	01:00:00	0	0	DRY	POOL	2	T		2
2014-07-10	01:00:15	0	0	DRY	POOL	2	T		2
2014-07-10	01:00:30	0	0	DRY	POOL	2	T		2
2014-07-10	01:00:45	0	0	DRY	POOL	2	T		2
2014-07-10	01:01:00	0	0	DRY	POOL	2	T		2
2014-07-10	01:01:15	0	0	DRY	POOL	2	T		2
2014-07-10	01:01:30	0	0	DRY	POOL	2	T		2
2014-07-10	01:01:45	0	0	DRY	POOL	2	T		2
2014-07-10	01:02:00	0	0	DRY	POOL	2	T		2
2014-07-10	01:02:15	0	0	DRY	POOL	2	T		2
2014-07-10	01:02:30	0	0	DRY	POOL	2	T	UN-EH	2				U1
2014-07-10	01:02:45	0	0	DRY	POOL	2	T	UN-EH	2				U1
2014-07-10	01:03:00	0	0	DRY	POOL	2	T		2
2014-07-10	01:03:15	0	0	DRY	POOL	2	T		2
2014-07-10	01:03:30	0	0	DRY	POOL	2	T	UN-EH	2				U1
2014-07-10	01:03:45	0	0	DRY	POOL	2	T	UN-EH	2				U1
2014-07-10	01:04:00	0	0	DRY	POOL	2	T		2
2014-07-10	01:04:15	0	0	DRY	POOL	2	T		2
2014-07-10	01:04:30	0	0	DRY	POOL	2	T		2
2014-07-10	01:04:45	0	0	DRY	POOL	2	T		2
2014-07-10	01:05:00	0	0	DRY	POOL	2	T		2
2014-07-10	01:05:15	0	0	DRY	POOL	2	T		2
2014-07-10	01:05:30	0	0	DRY	POOL	2	T		2
2014-07-10	01:05:45	0	0	DRY	POOL	2	T		2
2014-07-10	01:06:00	0	0	DRY	POOL	2	T		2
2014-07-10	01:06:15	0	0	DRY	POOL	2	T		2
2014-07-10	01:06:30	0	0	DRY	POOL	2	T		2
2014-07-10	01:06:45	0	0	DRY	POOL	2	T		2
2014-07-10	01:07:00	0	0	DRY	POOL	2	T		2
2014-07-10	01:07:15	0	0	DRY	POOL	2	T		2
2014-07-10	01:07:30	0	0	DRY	POOL	2	T		2
2014-07-10	01:07:45	0	0	DRY	POOL	2	T		2
2014-07-10	01:08:00	0	0	DRY	POOL	2	T		2
2014-07-10	01:08:15	0	0	DRY	POOL	2	T		2
2014-07-10	01:08:30	0	0	DRY	POOL	2	T		2
2014-07-10	01:08:45	0	0	DRY	POOL	2	T		2
2014-07-10	01:09:00	0	0	DRY	POOL	2	T		2						SHUFFLING MOVEMENTS IN SLEEP
2014-07-10	01:09:15	0	0	DRY	POOL	2	T		2
2014-07-10	01:09:30	0	0	DRY	POOL	2	T		2
2014-07-10	01:09:45	0	0	DRY	POOL	2	T		2
2014-07-10	01:10:00	0	0	DRY	POOL	2	T		2
2014-07-10	01:10:15	0	0	DRY	POOL	2	T		2						FIGITING IN SLEEP
2014-07-10	01:10:30	0	0	DRY	POOL	2	T		2
2014-07-10	01:10:45	0	0	DRY	POOL	2	T		2
2014-07-10	01:11:00	0	0	DRY	POOL	2	T		2
2014-07-10	01:11:15	0	0	DRY	POOL	2	T		2
2014-07-10	01:11:30	0	0	DRY	POOL	2	T		2
2014-07-10	01:11:45	0	0	DRY	POOL	2	T		2
2014-07-10	01:12:00	0	0	DRY	POOL	2	T		2
2014-07-10	01:12:15	0	0	DRY	POOL	2	T		2
2014-07-10	01:12:30	0	0	DRY	POOL	2	T		2
2014-07-10	01:12:45	0	0	DRY	POOL	2	T	UN-N	2				U1
2014-07-10	01:13:00	0	0	DRY	POOL	2	T		2
2014-07-10	01:13:15	0	0	DRY	POOL	2	T		2
2014-07-10	01:13:30	0	0	DRY	POOL	2	T		2
2014-07-10	01:13:45	0	0	DRY	POOL	2	T		2
2014-07-10	01:14:00	0	0	DRY	POOL	2	T		2
2014-07-10	01:14:15	0	0	DRY	POOL	2	T		2
2014-07-10	01:14:30	0	0	DRY	POOL	2	T		2
2014-07-10	01:14:45	0	0	DRY	POOL	2	T		2
2014-07-10	01:15:00	0	0	DRY	POOL	2	T		2
2014-07-10	01:15:15	0	0	DRY	POOL	2	T	UF-EH	2
2014-07-10	01:15:30	1	0	DRY	POOL	2	T	UN-EH,EN	2				2		SOMEONE WALKED IN WOKE THEM UP
2014-07-10	01:15:45	1	0	DRY	POOL	2		UN-EH,EN	2				2
2014-07-10	01:16:00	1	0	DRY	POOL	2		UN-EH,EN	2				1
2014-07-10	01:16:15	1	0	DRY	POOL	2		UN-EH,EN	2				1	1	PUPS BECOME VERY ACTIVE FLIPPER RUBS AND REULAR NOSING BEHAVIOUR
2014-07-10	01:16:30	1	0	DRY	POOL	2			2
2014-07-10	01:16:45	1	0	DRY	POOL	2
2014-07-10	01:17:00	1	0	DRY	POOL	2
2014-07-10	01:17:15	1	0	DRY	POOL	2
2014-07-10	01:17:30	1	0	DRY	POOL	2
2014-07-10	01:17:45	1	0	DRY	POOL	2
2014-07-10	01:18:00	1	1	DRY	POOL	2
2014-07-10	01:18:15	1	1	DRY	POOL	2
2014-07-10	01:18:30	1	1	DRY	POOL	2
2014-07-10	01:18:45	1	1	DRY	POOL	2
2014-07-10	01:19:00	1	1	DRY	POOL	2
2014-07-10	01:19:15	1	1	DRY	POOL	2
2014-07-10	01:19:30	1	1	DRY	POOL	2
2014-07-10	01:19:45	1	1	DRY	POOL	2
2014-07-10	01:20:00	1	1	DRY	POOL	2
2014-07-10	01:20:15	1	1	DRY	POOL	2
2014-07-10	01:20:30	1	1	DRY	POOL	2
2014-07-10	01:20:45	1	1	DRY	POOL	2
2014-07-10	01:21:00	1	1	DRY	POOL	2
2014-07-10	01:21:15	1	1	DRY	POOL	2
2014-07-10	01:21:30	1	1	DRY	POOL	2
2014-07-10	01:21:45	1	1	DRY	POOL	2
2014-07-10	01:22:00	1	1	DRY	POOL	2
2014-07-10	01:22:15	1	1	DRY	POOL	2
2014-07-10	01:22:30	1	1	DRY	POOL	2
2014-07-10	01:22:45	1	1	DRY	POOL	2
2014-07-10	01:23:00	1	1	DRY	POOL	2
2014-07-10	01:23:15	1	1	DRY	POOL	2
2014-07-10	01:23:30	1	1	DRY	POOL	2
2014-07-10	01:23:45	1	1	DRY	POOL	2
2014-07-10	01:24:00	1	1	DRY	POOL	2
2014-07-10	01:24:15	1	1	DRY	POOL	2
2014-07-10	01:24:30	1	1	DRY	POOL	2
2014-07-10	01:24:45	1	1	DRY	POOL	2
2014-07-10	01:25:00	1	1	DRY	POOL	2
2014-07-10	01:25:15	1	1	DRY	POOL	2
2014-07-10	01:25:30	1	1	DRY	POOL	2
2014-07-10	01:25:45	1	1	DRY	POOL	2
2014-07-10	01:26:00	1	1	DRY	POOL	2
2014-07-10	01:26:15	1	1	DRY	POOL	2
2014-07-10	01:26:30	1	1	DRY	POOL	2
2014-07-10	01:26:45	1	1	DRY	POOL	2
2014-07-10	01:27:00	1	1	DRY	POOL	2
2014-07-10	01:27:15	1	1	DRY	POOL	2
2014-07-10	01:27:30	1	1	DRY	POOL	2
2014-07-10	01:27:45	1	0	DRY	POOL	2	T	EF-UB, EN-UB					2	2
2014-07-10	01:28:00	1	0	DRY	POOL	2	T	EF-UB, N-N					2		AFTER FEEDING PUPS SHOW SUCKING BEHAVIOUR AND REGULARLY NOSING EXCHANGE
2014-07-10	01:28:15	1	0	W's EDGE	POOL	2	T	EF-UBK, EN-UBK, N-N					2		HOSE SPRAYED OVER PUPS
2014-07-10	01:28:30	1	0	W's EDGE	POOL	2	T	EN-UN,		U1	E1				HOSE SPRAYED OVER PUPS
2014-07-10	01:28:45	1	0	W's EDGE	POOL	2	T	EN-UB, UN-EB		E1			2		HOSE SPRAYED OVER PUPS
2014-07-10	01:29:00	1	0	W's EDGE	POOL	2	T	N-B BOTH					2
2014-07-10	01:29:15	1	0	W's EDGE	POOL	2	T	B-B, EN-UB		E1			E1
2014-07-10	01:29:30	1	0	W's EDGE	POOL	2	T	F-F, EN-UBK, N-N					2	E1	both alert facing away from the hose
2014-07-10	01:29:45	1	0	W's EDGE	POOL	2	<1M		2				2
2014-07-10	01:30:00	1	0	W's EDGE	POOL	2	<1M	EN-UBK					2
2014-07-10	01:30:15	1	0	W's EDGE	POOL	2	<1M
2014-07-10	01:30:30	1	0	W's EDGE	POOL	2	<1M	UN-EN, UN-EBK					2
2014-07-10	01:30:45	1	0	W's EDGE	POOL	2	<1M
2014-07-10	01:31:00	1	0	W's EDGE	POOL	2	<1M
2014-07-10	01:31:15	1	0	W's EDGE	POOL	2	<1M	EN-UBK, UN-EN	2	E1			2		HOSE SPRAYED OVER PUPS
2014-07-10	01:31:30	1	0	W's EDGE	POOL	2	<1M
2014-07-10	01:31:45	1	0	W's EDGE	POOL	2	<1M
2014-07-10	01:32:00	1	0	W's EDGE	POOL	2	<1M
2014-07-10	01:32:15	1	0	W's EDGE	POOL	2	<1M	UN-EN					2
2014-07-10	01:32:30	1	0	W's EDGE	POOL	2	<1M	EN-UB, UF-EB,					E1	U1	FLIPPER MOVEMENTS AND ROLLING IN THE STAME SPOTS
2014-07-10	01:32:45	1	0	W's EDGE	POOL	2	<1M								ALERT LOOKING AROUNS
2014-07-10	01:33:00	1	0	W's EDGE	POOL	2	<1M								STILL BUT SHUFFLING IN THE SAME SPOT
2014-07-10	01:33:15	1	0	W's EDGE	POOL	2	<1M
2014-07-10	01:33:30	1	0	W's EDGE	POOL	2	T	UBKF-EBKF
2014-07-10	01:33:45	1	0	W's EDGE	POOL	2	<1M
2014-07-10	01:34:00	1	0	W's EDGE	POOL	2	T	UN-EB					U1	U1
2014-07-10	01:34:15	1	0	W's EDGE	POOL	2	<1M
2014-07-10	01:34:30	1	0	W's EDGE	POOL	2	T
2014-07-10	01:34:45	1	0	W's EDGE	POOL	2	T	EN-UB	2				E1	E1
2014-07-10	01:35:00	1	0	W's EDGE	POOL	2	T
2014-07-10	01:35:15	1	0	W's EDGE	POOL	2	T	N-N , UN-EN, EN-UN, UF-EB					2		HOSE SPRAYED OVER PUPS
2014-07-10	01:35:30	1	0	W's EDGE	POOL	2	T	UN					E1	U1
2014-07-10	01:35:45	1	0	W's EDGE	POOL	2		N-N					2
2014-07-10	01:36:00	1	0	W's EDGE	POOL	2	T	EN-UB, N-N	U1				2
2014-07-10	01:36:15	1	0	W's EDGE	POOL	2	T	N-N	U1				2		ERAENDIL LYING ON ULA
2014-07-10	01:36:30	1	0	W's EDGE	POOL	2	T	EH-US	U1
2014-07-10	01:36:45	1	0	W's EDGE	POOL	2	T	UF-EH, N-N, UH-EB				2	2	U1	ROLLING FLIPPER RUBING BOTH
2014-07-10	01:37:00	1	0	W's EDGE	POOL	2	T	H-H,N-N					2
2014-07-10	01:37:15	1	0	W's EDGE	POOL	2	T	N-N					2
2014-07-10	01:37:30	1	0	W's EDGE	POOL	2	T	EH-US, N-N					2
2014-07-10	01:37:45	1	0	W's EDGE	POOL	2	T	F-F, EN-UBK, N-N					2
2014-07-10	01:38:00	0	0	W's EDGE	POOL	2	T	UN-EN, EN-UFFL, UFFL-EH, EFFL-UH, UH-ESID				2	2		FLIPPER INTERACTIONS BETWEEN THE TWO "PLAY FIGHTING" NIP EACH OTHERS NECKS ROLL AROUND ON TRAMPOLINE
2014-07-10	01:38:15	0	0		POOL	2	T	H-R, F-B BOTH		2	2	2	2	2	CIRCLING EACH OTHER BOTH MOVING IN THE DIRECTION OF THE OTHERS TAIL
2014-07-10	01:38:30	0	0		POOL	2	T	H-R, F-B BOTH, Sk-HFL , U1-EHFL		U1			U1	2
2014-07-10	01:38:45	0	0		POOL	2	T	Uffl-Ehfl							watching each other
2014-07-10	01:39:00	0	0		POOL	2	T	Ehfl-UB	2
2014-07-10	01:39:15	0	0		POOL	2	T	Ehfl-UB	2
2014-07-10	01:39:30	0	0		POOL	2	T	Ehfl-UB, UN-Ehfl	2				U1
2014-07-10	01:39:45	0	0		POOL	2	T	Uhfl-EB, UN-ER	U1	E1	U1		U1
2014-07-10	01:40:00	0	0		POOL	2	T	UN-ER, Uhfl-Effl					U1
2014-07-10	01:40:15	0	0		POOL	2	T	UN-ER, N-N		E1	U1		2	U1
2014-07-10	01:40:30	0	0		POOL	2	T	N-N, Ufl -EB	2	U1			2		ULA MOVED SO SHE WAS BESIDE EARENDIL
2014-07-10	01:40:45	0	0		POOL	2	<1M	UN-Enck					1		Earendil rolled over so belly was facing ula
2014-07-10	01:41:00	0	0		POOL	2	<1M	UN-Enck					U1	U1
2014-07-10	01:41:15	0	0		POOL	2	T	UN-Enck, UN-EB					U1
2014-07-10	01:41:30	0	0		POOL	2	T	UN-EB					U1	U1
2014-07-10	01:41:45	0	0		POOL	2	T	UN-EB					U1	U1
2014-07-10	01:42:00	0	0		POOL	2	T	UN-EB		E1			U1
2014-07-10	01:42:15	0	0		POOL	2	<1	UN-EB	E1				U1	U1
2014-07-10	01:42:30	0	0		POOL	2	T	UN-EB	E1				U1	U1
2014-07-10	01:42:45	0	0		POOL	2	T	UN-EB					U1	U1
2014-07-10	01:43:00	0	0	EWAT, UDRY	POOL	2	<1	UN-EB					U1	U1
2014-07-10	01:43:15	0	0	EWAT, UDRY	POOL	2	T	Uffl-EB
2014-07-10	01:43:30	0	0	EWAT, UDRY	POOL	2	<1			E1
2014-07-10	01:43:45	0	0	EWAT, UDRY	POOL	2	T	UN-Effl					U1
2014-07-10	01:44:00	0	0	EWAT, UDRY	POOL	2	T	UH-ER						U1
2014-07-10	01:44:15	0	0	EWAT, UDRY	POOL	2	T	UN-EV		E1			U1		HEAD IN WATER
2014-07-10	01:44:30	0	0	WATER	POOL	2	<1	N-N		E1	U1	2	2		erendil going into the pool, ROLLING BEHAVIOUR IN THE POOL
2014-07-10	01:44:45	0	0	WATER	POOL	2	T					2
2014-07-10	01:45:00	0	0	WATER	POOL	2	T	UN-EB, N-N	U1			2	2
2014-07-10	01:45:15	0	0	WATER	POOL	2	T	ROLLING		E1		2
2014-07-10	01:45:30	0	0	WATER	POOL	2		N-R	2				2		WATER CLOUDY CANT CLEARLY SEE INDIVIDUAL BEHAVIOURS
2014-07-10	01:45:45	0	0	WATER	POOL	2	T	ROLLING				2
2014-07-10	01:46:00	0	0	WATER	POOL	2	<1	UN-EB	2				U1
2014-07-10	01:46:15	0	0	WATER	POOL	2	<1		2
2014-07-10	01:46:30	0	0	WATER	POOL	1	<1		E1
2014-07-10	01:46:45	0	0	WATER	POOL	2	<1					2
2014-07-10	01:47:00	0	0	WATER	POOL	2	T	Ufl-ES
2014-07-10	01:47:15	0	0	WATER	POOL	2	T	UFL-EH				2
2014-07-10	01:47:30	0	0	WATER	POOL	2	T	EN-Uhfl				2	E1
2014-07-10	01:47:45	0	0	WATER	POOL	2	T	H-H,N-N				2	2
2014-07-10	01:48:00	0	0	WATER	POOL	2	T	UN-EB, Uffl					U1
2014-07-10	01:48:15	0	0	WATER	POOL	2	<1			E1				E1
2014-07-10	01:48:30	0	0	WATER	POOL	2	T	EN-UB					E1	E1
2014-07-10	01:48:45	0	0	WATER	POOL	2	T	N-N, EN-UB					2	E1
2014-07-10	01:49:00	0	0	WATER	POOL	2	T	N-N, EN-UB	U1				2
2014-07-10	01:49:15	0	0	WATER	POOL	2	T	EN-Uffl		U1			E1
2014-07-10	01:49:30	0	0	WATER	POOL	2	T	EN-Uhfl	U1	U1			E1
2014-07-10	01:49:45	0	0	EWATER, UW's EDGE	POOL	2	T	EN-Uhfl					E1
2014-07-10	01:50:00	0	0	EWATER, UW's EDGE	POOL	2	T	EN-Uhfl	U1				E1
2014-07-10	01:50:15	0	0	EWATER, UW's EDGE	POOL	2	<1		U1			E1
2014-07-10	01:50:30	0	0	EWATER, UW's EDGE	POOL	2	<1		U1			E1
2014-07-10	01:50:45	0	0	EWATER, UW's EDGE	POOL	2	<1		U1			E1
2014-07-10	01:51:00	0	0	EWATER, UW's EDGE	POOL	2	<1		2
2014-07-10	01:51:15	0	0	EWATER, UW's EDGE	POOL	2	<1		U1	E1
2014-07-10	01:51:30	0	0	EWATER, UW's EDGE	POOL	2	<1		U1	E1
2014-07-10	01:51:45	0	0	EWATER, UW's EDGE	POOL	2	<1		2			E1
2014-07-10	01:52:00	0	0	EWATER, UW's EDGE	POOL	2	<1		2
2014-07-10	01:52:15	0	0	EWATER, UW's EDGE	POOL	2	<1		2
2014-07-10	01:52:30	0	0	EWATER, UW's EDGE	POOL	2	<1		2
2014-07-10	01:52:45	0	0	EWATER, UW's EDGE	POOL	2	<1		2			E1
2014-07-10	01:53:00	0	0	EWATER, UW's EDGE	POOL	2	<1		2			E1
2014-07-10	01:53:15	0	0	EWATER, UW's EDGE	POOL	2	<1		2
2014-07-10	01:53:30	0	0	W's EDGE	POOL	2	<1	EN-Uhfl	2	E1			E1
2014-07-10	01:53:45	0	0	W's EDGE	POOL	2	T		U1	E1
2014-07-10	01:54:00	0	0	W's EDGE	POOL	2	T
2014-07-10	01:54:15	0	0	W's EDGE	POOL	2	T	UN-Ehfl		E1			U1		ERENDIL UNDER TRAMPOLINE
2014-07-10	01:54:30	0	0	W's EDGE	POOL	1	T			U1
2014-07-10	01:54:45	0	0	W's EDGE	POOL	1	<1			U1
2014-07-10	01:55:00	0	0	W's EDGE	POOL	1	<1			U1
2014-07-10	01:55:15	0	0	W's EDGE	POOL	1	<1		U1
2014-07-10	01:55:30	0	0	W's EDGE	POOL	1	<1		U1
2014-07-10	01:55:45	0	0	W's EDGE	POOL	1	<1		U1
2014-07-10	01:56:00	0	0	W's EDGE	POOL	1	<1		U1
2014-07-10	01:56:15	0	0	W's EDGE	POOL	1	<1		U1
2014-07-10	01:56:30	0	0	W's EDGE	POOL	1	<1			U1
2014-07-10	01:56:45	0	0	W's EDGE	POOL	1	<1		U1
2014-07-10	01:57:00	0	0	W's EDGE	POOL	1	<1		U1
2014-07-10	01:57:15	0	0	W's EDGE	POOL	1	<1		U1
2014-07-10	01:57:30	0	0	W's EDGE	POOL	1	<1		U1
2014-07-10	01:57:45	0	0	W's EDGE	POOL	1	<1		U1
2014-07-10	01:58:00	0	0	W's EDGE	POOL	1	<1		U1
2014-07-10	01:58:15	0	0	W's EDGE	POOL	1	<1		U1
2014-07-10	01:58:30	0	0	W's EDGE	POOL	1	<1		U1
2014-07-10	01:58:45	0	0	W's EDGE	POOL	1	<1		U1
2014-07-10	01:59:00	0	0	W's EDGE	POOL	1	<1		U1
2014-07-10	01:59:15	0	0	W's EDGE	POOL	2	<1		U1	E1
2014-07-10	01:59:30	0	0	W's EDGE	POOL	2	<1			2
2014-07-10	01:59:45	0	0	W's EDGE	POOL	2	<1		2
2014-07-10	02:00:00	0	0	DRY	POOL	1	<1		U1
2014-07-10	02:00:15	0	0	DRY	POOL	2	<1		2
2014-07-10	02:00:30	0	0	DRY	POOL	2	<1	N-N	2				2
2014-07-10	02:00:45	0	0	DRY	POOL	2	<1		2
2014-07-10	02:01:00	0	0	DRY	POOL	2	<1		2
2014-07-10	02:01:15	0	0	DRY	POOL	2	<1		2
2014-07-10	02:01:30	0	0	DRY	POOL	2	<1		2
2014-07-10	02:01:45	0	0	DRY	POOL	2	<1		2
2014-07-10	02:02:00	0	0	DRY	POOL	2	<1	UN-EH	2				U1
2014-07-10	02:02:15	0	0	DRY	POOL	2	<1	UN-EH	2				U1
2014-07-10	02:02:30	0	0	DRY	POOL	2	<1		2
2014-07-10	02:02:45	0	0	DRY	POOL	2	<1		2
2014-07-10	02:03:00	0	0	DRY	POOL	1	<1		U1
2014-07-10	02:03:15	0	0	DRY	POOL	1	<1		U1
2014-07-10	02:03:30	0	0	DRY	POOL	1	<1		U1
2014-07-10	02:03:45	0	0	DRY	POOL	1	<1		U1
2014-07-10	02:04:00	0	0	DRY	POOL	1	<1		U1
2014-07-10	02:04:15	0	0	DRY	POOL	1	<1		U1
2014-07-10	02:04:30	0	0	DRY	POOL	1	<1		U1
2014-07-10	02:04:45	0	0	DRY	POOL	1	<1		U1
2014-07-10	02:05:00	0	0	DRY	POOL	1	<1		U1
2014-07-10	02:05:15	0	0	DRY	POOL	1	<1		U1
2014-07-10	02:05:30	0	0	DRY	POOL	1	<1		U1
2014-07-10	02:05:45	0	0	DRY	POOL	1	<1		U1
2014-07-10	02:06:00	0	0	DRY	POOL	1	<1		U1
2014-07-10	02:06:15	0	0	DRY	POOL	1	<1		U1
2014-07-10	02:06:30	0	0	DRY	POOL	1	<1		U1
2014-07-10	02:06:45	0	0	DRY	POOL	1	<1		U1
2014-07-10	02:07:00	0	0	DRY	POOL	1	<1		U1
2014-07-10	02:07:15	0	0	DRY	POOL	1	<1		U1
2014-07-10	02:07:30	0	0	DRY	POOL	1	<1		U1
2014-07-10	02:07:45	0	0	DRY	POOL	1	<1		U1
2014-07-10	02:08:00	0	0	DRY	POOL	1	<1		U1
2014-07-10	02:08:15	0	0	DRY	POOL	1	<1		U1
2014-07-10	02:08:30	0	0	DRY	POOL	1	<1		U1
2014-07-10	02:08:45	0	0	DRY	POOL	1	<1		U1
2014-07-10	02:09:00	0	0	DRY	POOL	1	<1		U1
2014-07-10	02:09:15	0	0	DRY	POOL	1	<1		U1
2014-07-10	02:09:30	0	0	DRY	POOL	1	<1		U1
2014-07-10	02:09:45	0	0	DRY	POOL	1	<1		U1
2014-07-10	02:10:00	0	0	DRY	POOL	1	<1		U1
2014-07-10	02:10:15	0	0	DRY	POOL	1	<1		U1
2014-07-10	02:10:30	0	0	DRY	POOL	1	<1		U1
2014-07-10	02:10:45	0	0	DRY	POOL	1	<1		U1
2014-07-10	02:11:00	0	0	DRY	POOL	1	<1		U1
2014-07-10	02:11:15	0	0	DRY	POOL	1	<1		U1
2014-07-10	02:11:30	0	0	DRY	POOL	1	<1		U1
2014-07-10	02:11:45	0	0	DRY	POOL	1	<1		U1
2014-07-10	02:12:00	0	0	DRY	POOL	1	<1		U1
2014-07-10	02:12:15	0	0	DRY	POOL	1	<1		U1
2014-07-10	02:12:30	0	0	DRY	POOL	1	<1		U1
2014-07-10	02:12:45	0	0	DRY	POOL	1	<1		U1
2014-07-10	02:13:00	0	0	DRY	POOL	1	<1		U1
2014-07-10	02:13:15	0	0	DRY	POOL	1	<1		U1
2014-07-10	02:13:30	0	0	DRY	POOL	1	<1		U1
2014-07-10	02:13:45	0	0	DRY	POOL	1	<1		U1
2014-07-10	02:14:00	0	0	DRY	POOL	1	<1		U1
2014-07-10	02:14:15	0	0	DRY	POOL	1	<1		U1
2014-07-10	02:14:30	0	0	DRY	POOL	1	<1		U1
2014-07-10	02:14:45	0	0	DRY	POOL	1	<1		U1
2014-07-10	02:15:00	0	0	DRY	POOL	1	<1		U1
2014-07-10	02:15:15	0	0	DRY	POOL	1	<1		U1
2014-07-10	02:15:30	0	0	DRY	POOL	1	<1		U1
2014-07-10	02:15:45	0	0	DRY	POOL	1	<1		U1
2014-07-10	02:16:00	0	0	DRY	POOL	1	<1		U1
2014-07-10	02:16:15	0	0	DRY	POOL	1	<1		U1
2014-07-10	02:16:30	0	0	DRY	POOL	1	<1		U1
2014-07-10	02:16:45	0	0	DRY	POOL	1	<1		U1
2014-07-10	02:17:00	0	0	DRY	POOL	1	<1		U1
2014-07-10	02:17:15	0	0	DRY	POOL	1	<1		U1
2014-07-10	02:17:30	0	0	DRY	POOL	1	<1		U1
2014-07-10	02:17:45	0	0	DRY	POOL	1	<1		U1
2014-07-10	02:18:00	0	0	DRY	POOL	1	<1		U1
2014-07-10	02:18:15	0	0	DRY	POOL	1	<1		U1
2014-07-10	02:18:30	0	0	DRY	POOL	1	<1		U1
2014-07-10	02:18:45	0	0	DRY	POOL	1	<1		U1
2014-07-10	02:19:00	0	0	DRY	POOL	1	<1		U1
2014-07-10	02:19:15	0	0	DRY	POOL	1	<1		U1
2014-07-10	02:19:30	0	0	DRY	POOL	1	<1		U1
2014-07-10	02:19:45	0	0	DRY	POOL	1	<1		U1
2014-07-10	02:20:00	0	0	DRY	POOL	1	<1		U1
2014-07-10	02:20:15	0	0	DRY	POOL	1	<1		U1
2014-07-10	02:20:30	0	0	DRY	POOL	1	<1		U1
2014-07-10	02:20:45	0	0	DRY	POOL	1	<1		U1
2014-07-10	02:21:00	0	0	DRY	POOL	1	<1		U1
2014-07-10	02:21:15	0	0	DRY	POOL	1	<1		U1
2014-07-10	02:21:30	0	0	DRY	POOL	1	<1		U1
2014-07-10	02:21:45	0	0	DRY	POOL	1	<1		U1
2014-07-10	02:22:00	0	0	DRY	POOL	1	<1		U1
2014-07-10	02:22:15	0	0	DRY	POOL	1	<1		U1
2014-07-10	02:22:30	0	0	DRY	POOL	1	<1		U1
2014-07-10	02:22:45	0	0	DRY	POOL	1	<1		U1
2014-07-10	02:23:00	0	0	DRY	POOL	1	<1		U1
2014-07-10	02:23:15	0	0	DRY	POOL	1	<1		U1
2014-07-10	02:23:30	0	0	DRY	POOL	1	<1		U1
2014-07-10	02:23:45	0	0	DRY	POOL	1	<1		U1
2014-07-10	02:24:00	0	0	DRY	POOL	1	<1		U1
2014-07-10	02:24:15	0	0	DRY	POOL	1	<1		U1
2014-07-10	02:24:30	0	0	DRY	POOL	1	<1		U1
2014-07-10	02:24:45	0	0	DRY	POOL	1	<1		U1
2014-07-10	02:25:00	0	0	DRY	POOL	1	<1		U1
2014-07-10	02:25:15	0	0	DRY	POOL	1	<1		U1
2014-07-10	02:25:30	0	0	DRY	POOL	1	<1		U1
2014-07-10	02:25:45	0	0	DRY	POOL	1	<1		U1
2014-07-10	02:26:00	0	0	DRY	POOL	1	<1		U1
2014-07-10	02:26:15	0	0	DRY	POOL	1	<1		U1
2014-07-10	02:26:30	0	0	DRY	POOL	1	<1		U1
2014-07-10	02:26:45	0	0	DRY	POOL	1	<1		U1
2014-07-10	02:27:00	0	0	DRY	POOL	1	<1		U1
2014-07-10	02:27:15	0	0	DRY	POOL	1	<1		U1
2014-07-10	02:27:30	0	0	DRY	POOL	1	<1		U1
2014-07-10	02:27:45	0	0	DRY	POOL	1	<1		U1
2014-07-10	02:28:00	0	0	DRY	POOL	1	<1		U1
2014-07-10	02:28:15	0	0	DRY	POOL	1	<1		U1
2014-07-10	02:28:30	0	0	DRY	POOL	1	<1		U1
2014-07-10	02:28:45	0	0	DRY	POOL	1	<1		U1
2014-07-10	02:29:00	0	0	DRY	POOL	1	<1		U1
2014-07-10	02:29:15	0	0	DRY	POOL	1	<1		U1
2014-07-10	02:29:30	0	0	DRY	POOL	1	<1		U1
2014-07-10	02:29:45	0	0	DRY	POOL	1	<1		U1
2014-07-10	02:30:00	0	0	DRY	POOL	1	<1		U1
2014-07-10	02:30:15	0	0	DRY	POOL	1	<1		U1
2014-07-10	02:30:30	0	0	DRY	POOL	1	<1		U1
2014-07-10	02:30:45	0	0	DRY	POOL	1	<1		U1
2014-07-10	02:31:00	0	0	DRY	POOL	1	<1		U1
2014-07-10	02:31:15	0	0	DRY	POOL	1	<1		U1
2014-07-10	02:31:30	0	0	DRY	POOL	1	<1		U1
2014-07-10	02:31:45	0	0	DRY	POOL	1	<1		U1
2014-07-10	02:32:00	0	0	DRY	POOL	1	<1		U1
2014-07-10	02:32:15	0	0	DRY	POOL	1	<1		U1
2014-07-10	02:32:30	0	0	DRY	POOL	1	<1		U1
2014-07-10	02:32:45	0	0	DRY	POOL	1	<1		U1
2014-07-10	02:33:00	0	0	DRY	POOL	1	<1		U1
2014-07-10	02:33:15	0	0	DRY	POOL	1	<1		U1
2014-07-10	02:33:30	0	0	DRY	POOL	1	<1		U1
2014-07-10	02:33:45	0	0	DRY	POOL	1	<1		U1
2014-07-10	02:34:00	0	0	DRY	POOL	1	<1		U1
2014-07-10	02:34:15	0	0	DRY	POOL	1	<1		U1
2014-07-10	02:34:30	0	0	DRY	POOL	1	<1		U1
2014-07-10	02:34:45	0	0	DRY	POOL	1	<1		U1
2014-07-10	02:35:00	0	0	DRY	POOL	1	<1		U1
2014-07-10	02:35:15	0	0	DRY	POOL	1	<1		U1
2014-07-10	02:35:30	0	0	DRY	POOL	1	<1		U1
2014-07-10	02:35:45	0	0	DRY	POOL	1	<1		U1
2014-07-10	02:36:00	0	0	DRY	POOL	1	<1		U1
2014-07-10	02:36:15	0	0	DRY	POOL	1	<1		U1
2014-07-10	02:36:30	0	0	DRY	POOL	1	<1		U1
2014-07-10	02:36:45	0	0	DRY	POOL	1	<1		U1
2014-07-10	02:37:00	0	0	DRY	POOL	1	<1		U1
2014-07-10	02:37:15	0	0	DRY	POOL	1	<1		U1
2014-07-10	02:37:30	0	0	DRY	POOL	1	<1		U1
2014-07-10	02:37:45	0	0	DRY	POOL	1	<1		U1
2014-07-10	02:38:00	0	0	DRY	POOL	1	<1		U1
2014-07-10	02:38:15	0	0	DRY	POOL	1	<1		U1
2014-07-10	02:38:30	0	0	DRY	POOL	1	<1		U1
2014-07-10	02:38:45	0	0	DRY	POOL	1	<1		U1
2014-07-10	02:39:00	0	0	DRY	POOL	1	<1		U1
2014-07-10	02:39:15	0	0	DRY	POOL	1	<1		U1
2014-07-10	02:39:30	0	0	DRY	POOL	1	<1		U1
2014-07-10	02:39:45	0	0	DRY	POOL	1	<1		U1
2014-07-10	02:40:00	0	0	DRY	POOL	1	<1		U1
2014-07-10	02:40:15	0	0	DRY	POOL	1	<1		U1
2014-07-10	02:40:30	0	0	DRY	POOL	1	<1		U1
2014-07-10	02:40:45	0	0	DRY	POOL	1	<1		U1	U1						WOKE UP AND MOVED TO THE EDGE OF THE TRAMPOLINE HALF OUT OF FRAME
2014-07-10	02:41:00	0	0	DRY	POOL	1	<1		U1
2014-07-10	02:41:15	0	0	DRY	POOL	1	<1		U1
2014-07-10	02:41:30	0	0	DRY	POOL	1	<1		U1
2014-07-10	02:41:45	0	0	DRY	POOL	1	<1		U1
2014-07-10	02:42:00	0	0	DRY	POOL	1	<1		U1
2014-07-10	02:42:15	0	0	DRY	POOL	1	<1		U1
2014-07-10	02:42:30	0	0	DRY	POOL	1	<1		U1
2014-07-10	02:42:45	0	0	DRY	POOL	1	<1		U1
2014-07-10	02:43:00	0	0	DRY	POOL	1	<1		U1	U1
2014-07-10	02:43:15	0	0	DRY	POOL	1	<1			U1
2014-07-10	02:43:30	0	0	DRY	POOL	1	<1		U1
2014-07-10	02:43:45	0	0	DRY	POOL	1	<1		U1
2014-07-10	02:44:00	0	0	DRY	POOL	1	<1		U1
2014-07-10	02:44:15	0	0	DRY	POOL	1	<1		U1
2014-07-10	02:44:30	0	0	DRY	POOL	1	<1		U1
2014-07-10	02:44:45	0	0	DRY	POOL	1	<1		U1
2014-07-10	02:45:00	0	0	DRY	POOL	1	<1		U1
2014-07-10	02:45:15	0	0	DRY	POOL	1	<1		U1
2014-07-10	02:45:30	0	0	DRY	POOL	1	<1		U1
2014-07-10	02:45:45	0	0	DRY	POOL	1	<1		U1
2014-07-10	02:46:00	0	0	DRY	POOL	1	<1		U1
2014-07-10	02:46:15	0	0	DRY	POOL	1	<1		U1
2014-07-10	02:46:30	0	0	DRY	POOL	1	<1		U1
2014-07-10	02:46:45	0	0	DRY	POOL	1	<1		U1
2014-07-10	02:47:00	0	0	DRY	POOL	1	<1		U1
2014-07-10	02:47:15	0	0	DRY	POOL	1	<1		U1
2014-07-10	02:47:30	0	0	DRY	POOL	1	<1		U1
2014-07-10	02:47:45	0	0	DRY	POOL	1	<1		U1
2014-07-10	02:48:00	0	0	DRY	POOL	1	<1		U1
2014-07-10	02:48:15	0	0	DRY	POOL	1	<1		U1
2014-07-10	02:48:30	0	0	DRY	POOL	1	<1		U1
2014-07-10	02:48:45	0	0	DRY	POOL	1	<1		U1
2014-07-10	02:49:00	0	0	DRY	POOL	1	<1		U1
2014-07-10	02:49:15	0	0	DRY	POOL	1	<1		U1
2014-07-10	02:49:30	0	0	DRY	POOL	1	<1		U1
2014-07-10	02:49:45	0	0	DRY	POOL	1	<1		U1
2014-07-10	02:50:00	0	0	DRY	POOL	1	<1		U1
2014-07-10	02:50:15	0	0	DRY	POOL	1	<1		U1
2014-07-10	02:50:30	0	0	DRY	POOL	1	<1		U1
2014-07-10	02:50:45	0	0	DRY	POOL	1	<1		U1
2014-07-10	02:51:00	0	0	DRY	POOL	1	<1		U1
2014-07-10	02:51:15	0	0	DRY	POOL	1	<1		U1
2014-07-10	02:51:30	0	0	DRY	POOL	1	<1		U1
2014-07-10	02:51:45	0	0	DRY	POOL	1	<1		U1
2014-07-10	02:52:00	0	0	DRY	POOL	1	<1		U1
2014-07-10	02:52:15	0	0	DRY	POOL	1	<1		U1
2014-07-10	02:52:30	0	0	DRY	POOL	1	<1		U1
2014-07-10	02:52:45	0	0	DRY	POOL	1	<1		U1
2014-07-10	02:53:00	0	0	DRY	POOL	1	<1		U1
2014-07-10	02:53:15	0	0	DRY	POOL	1	<1		U1
2014-07-10	02:53:30	0	0	DRY	POOL	1	<1		U1
2014-07-10	02:53:45	0	0	DRY	POOL	1	<1		U1
2014-07-10	02:54:00	0	0	DRY	POOL	1	<1		U1
2014-07-10	02:54:15	0	0	DRY	POOL	1	<1		U1
2014-07-10	02:54:30	0	0	DRY	POOL	1	<1		U1
2014-07-10	02:54:45	0	0	DRY	POOL	1	<1		U1
2014-07-10	02:55:00	0	0	DRY	POOL	1	<1		U1
2014-07-10	02:55:15	0	0	DRY	POOL	1	<1		U1
2014-07-10	02:55:30	0	0	DRY	POOL	1	<1		U1
2014-07-10	02:55:45	0	0	DRY	POOL	1	<1		U1
2014-07-10	02:56:00	0	0	DRY	POOL	1	<1		U1
2014-07-10	02:56:15	0	0	DRY	POOL	1	<1		U1
2014-07-10	02:56:30	0	0	DRY	POOL	1	<1		U1
2014-07-10	02:56:45	0	0	DRY	POOL	1	<1		U1
2014-07-10	02:57:00	0	0	DRY	POOL	1	<1		U1
2014-07-10	02:57:15	0	0	DRY	POOL	1	<1		U1
2014-07-10	02:57:30	0	0	DRY	POOL	1	<1		U1
2014-07-10	02:57:45	0	0	DRY	POOL	1	<1		U1
2014-07-10	02:58:00	0	0	DRY	POOL	1	<1		U1
2014-07-10	02:58:15	0	0	DRY	POOL	1	<1		U1
2014-07-10	02:58:30	0	0	DRY	POOL	1	<1		U1
2014-07-10	02:58:45	0	0	DRY	POOL	1	<1		U1
2014-07-10	02:59:00	0	0	DRY	POOL	1	<1		U1
2014-07-10	02:59:15	0	0	DRY	POOL	1	<1		U1
2014-07-10	02:59:30	0	0	DRY	POOL	1	<1		U1
2014-07-10	02:59:45	0	0	DRY	POOL	1	<1		U1
2014-07-10	03:00:00	0	0	DRY	POOL	1	<1		U1
2014-07-10	03:00:15	0	0	DRY	POOL	1	<1		U1
2014-07-10	03:00:30	0	0	DRY	POOL	1	<1		U1
2014-07-10	03:00:45	0	0	DRY	POOL	1	<1		U1
2014-07-10	03:01:00	0	0	DRY	POOL	1	<1		U1
2014-07-10	03:01:15	0	0	DRY	POOL	1	<1		U1
2014-07-10	03:01:30	0	0	DRY	POOL	1	<1		U1
2014-07-10	03:01:45	0	0	DRY	POOL	1	<1		U1
2014-07-10	03:02:00	0	0	DRY	POOL	1	<1		U1
2014-07-10	03:02:15	0	0	DRY	POOL	1	<1		U1
2014-07-10	03:02:30	0	0	DRY	POOL	1	<1		U1
2014-07-10	03:02:45	0	0	DRY	POOL	1	<1		U1
2014-07-10	03:03:00	0	0	DRY	POOL	1	<1		U1
2014-07-10	03:03:15	0	0	DRY	POOL	1	<1		U1
2014-07-10	03:03:30	0	0	DRY	POOL	1	<1		U1
2014-07-10	03:03:45	0	0	DRY	POOL	1	<1		U1
2014-07-10	03:04:00	0	0	DRY	POOL	1	<1		U1
2014-07-10	03:04:15	0	0	DRY	POOL	1	<1		U1
2014-07-10	03:04:30	0	0	DRY	POOL	1	<1		U1
2014-07-10	03:04:45	0	0	DRY	POOL	1	<1		U1
2014-07-10	03:05:00	0	0	DRY	POOL	1	<1		U1
2014-07-10	03:05:15	0	0	DRY	POOL	1	<1		U1
2014-07-10	03:05:30	0	0	DRY	POOL	1	<1		U1
2014-07-10	03:05:45	0	0	DRY	POOL	1	<1		U1
2014-07-10	03:06:00	0	0	DRY	POOL	1	<1		U1
2014-07-10	03:06:15	0	0	DRY	POOL	1	<1		U1
2014-07-10	03:06:30	0	0	DRY	POOL	1	<1		U1
2014-07-10	03:06:45	0	0	DRY	POOL	1	<1		U1
2014-07-10	03:07:00	0	0	DRY	POOL	1	<1		U1
2014-07-10	03:07:15	0	0	DRY	POOL	1	<1		U1
2014-07-10	03:07:30	0	0	DRY	POOL	1	<1		U1
2014-07-10	03:07:45	0	0	DRY	POOL	1	<1		U1
2014-07-10	03:08:00	0	0	DRY	POOL	1	<1		U1
2014-07-10	03:08:15	0	0	DRY	POOL	1	<1		U1
2014-07-10	03:08:30	0	0	DRY	POOL	1	<1		U1
2014-07-10	03:08:45	0	0	DRY	POOL	1	<1		U1
2014-07-10	03:09:00	0	0	DRY	POOL	1	<1		U1
2014-07-10	03:09:15	0	0	DRY	POOL	1	<1		U1
2014-07-10	03:09:30	0	0	DRY	POOL	1	<1		U1
2014-07-10	03:09:45	0	0	DRY	POOL	1	<1		U1
2014-07-10	03:10:00	0	0	DRY	POOL	1	<1		U1
2014-07-10	03:10:15	0	0	DRY	POOL	1	<1		U1
2014-07-10	03:10:30	0	0	DRY	POOL	1	<1		U1
2014-07-10	03:10:45	0	0	DRY	POOL	1	<1		U1
2014-07-10	03:11:00	0	0	DRY	POOL	1	<1		U1
2014-07-10	03:11:15	0	0	DRY	POOL	1	<1		U1
2014-07-10	03:11:30	0	0	DRY	POOL	1	<1		U1
2014-07-10	03:11:45	0	0	DRY	POOL	1	<1		U1
2014-07-10	03:12:00	0	0	DRY	POOL	1	<1		U1
2014-07-10	03:12:15	0	0	DRY	POOL	1	<1		U1
2014-07-10	03:12:30	0	0	DRY	POOL	1	<1		U1
2014-07-10	03:12:45	0	0	DRY	POOL	1	<1		U1
2014-07-10	03:13:00	0	0	DRY	POOL	1	<1		U1
2014-07-10	03:13:15	0	0	DRY	POOL	1	<1		U1
2014-07-10	03:13:30	0	0	DRY	POOL	1	<1		U1
2014-07-10	03:13:45	0	0	DRY	POOL	1	<1		U1
2014-07-10	03:14:00	0	0	DRY	POOL	1	<1		U1
2014-07-10	03:14:15	0	0	DRY	POOL	1	<1		U1
2014-07-10	03:14:30	0	0	DRY	POOL	1	<1		U1
2014-07-10	03:14:45	0	0	DRY	POOL	1	<1		U1
2014-07-10	03:15:00	0	0	DRY	POOL	1	<1		U1
2014-07-10	03:15:15	0	0	DRY	POOL	1	<1		U1
2014-07-10	03:15:30	0	0	DRY	POOL	1	<1		U1
2014-07-10	03:15:45	0	0	DRY	POOL	1	<1		U1
2014-07-10	03:16:00	0	0	DRY	POOL	1	<1		U1
2014-07-10	03:16:15	0	0	DRY	POOL	1	<1		U1
2014-07-10	03:16:30	0	0	DRY	POOL	1	<1		U1
2014-07-10	03:16:45	0	0	DRY	POOL	1	<1		U1
2014-07-10	03:17:00	0	0	DRY	POOL	1	<1		U1
2014-07-10	03:17:15	0	0	DRY	POOL	1	<1		U1
2014-07-10	03:17:30	0	0	DRY	POOL	1	<1		U1
2014-07-10	03:17:45	0	0	DRY	POOL	1	<1		U1
2014-07-10	03:18:00	0	0	DRY	POOL	1	<1		U1
2014-07-10	03:18:15	0	0	DRY	POOL	1	<1		U1
2014-07-10	03:18:30	0	0	DRY	POOL	1	<1		U1
2014-07-10	03:18:45	0	0	DRY	POOL	1	<1		U1
2014-07-10	03:19:00	0	0	DRY	POOL	1	<1		U1
2014-07-10	03:19:15	0	0	DRY	POOL	1	<1		U1
2014-07-10	03:19:30	0	0	DRY	POOL	1	<1		U1
2014-07-10	03:19:45	0	0	DRY	POOL	1	<1		U1
2014-07-10	03:20:00	0	0	DRY	POOL	1	<1		U1
2014-07-10	03:20:15	0	0	DRY	POOL	1	<1		U1
2014-07-10	03:20:30	0	0	DRY	POOL	1	<1		U1
2014-07-10	03:20:45	0	0	DRY	POOL	1	<1		U1
2014-07-10	03:21:00	0	0	DRY	POOL	1	<1		U1
2014-07-10	03:21:15	0	0	DRY	POOL	1	<1		U1
2014-07-10	03:21:30	0	0	DRY	POOL	1	<1		U1
2014-07-10	03:21:45	0	0	DRY	POOL	1	<1		U1
2014-07-10	03:22:00	0	0	DRY	POOL	1	<1		U1
2014-07-10	03:22:15	0	0	DRY	POOL	1	<1		U1
2014-07-10	03:22:30	0	0	DRY	POOL	1	<1		U1
2014-07-10	03:22:45	0	0	DRY	POOL	1	<1		U1
2014-07-10	03:23:00	0	0	DRY	POOL	1	<1		U1
2014-07-10	03:23:15	0	0	DRY	POOL	1	<1		U1
2014-07-10	03:23:30	0	0	DRY	POOL	2	<1		U1	E1					EARENDIL APPPEARED FROM UNDER THE TRAMPOLINE
2014-07-10	03:23:45	0	0	DRY	POOL	2	<1		2	E1
2014-07-10	03:24:00	0	0	DRY	POOL	2	<1		U1	E1
2014-07-10	03:24:15	0	0	DRY	POOL	2	<1		U1	2					EARENDIL MOVING TO THE POOL DIPPING HIS NOSE IN THE WATER
2014-07-10	03:24:30	0	0	DRY	POOL	2	<1			E1	U1
2014-07-10	03:24:45	0	0	WATER	POOL	2	<1		U1	E1
2014-07-10	03:25:00	0	0	DRY	POOL	2	<1		U1	E1
2014-07-10	03:25:15	0	0	DRY	POOL	2	T	UN-EB, Ffl-Ffl		E1			U1
2014-07-10	03:25:30	0	0	DRY	POOL	2	T	UN-EB		E1			U1
2014-07-10	03:25:45	0	0	DRY	POOL	2	T	B-B, Ffl-B
2014-07-10	03:26:00	0	0	DRY	POOL	2	T	EN-UB	2				E1
2014-07-10	03:26:15	0	0	DRY	POOL	2	T	Effl-UB, UN-EB	2				U1	U1
2014-07-10	03:26:30	0	0	DRY	POOL	2	T	Effl-UB, UN-EB	2				U1	U1
2014-07-10	03:26:45	0	0	DRY	POOL	2	T	Effl-UB, UN-EB	2				U1	U1
2014-07-10	03:27:00	0	0	DRY	POOL	2	T		2					U1
2014-07-10	03:27:15	0	0	DRY	POOL	2	T	UN-Ehfl, UN-EB					U1	U1
2014-07-10	03:27:30	0	0	DRY	POOL	2	T	UN-Ehfl, UN-EB	2				U1	U1
2014-07-10	03:27:45	0	0	DRY	POOL	2	T	UN-ER	2				U1	U1
2014-07-10	03:28:00	0	0	DRY	POOL	2	T	Effl- UB, UN-EG	2				U1	U1
2014-07-10	03:28:15	0	0	DRY	POOL	2	T	Effl- UB, UN-EG	2				U1	U1
2014-07-10	03:28:30	0	0	DRY	POOL	2	T	Effl-UB, UN-EB	2				U1	U1
2014-07-10	03:28:45	0	0	DRY	POOL	2	T	Effl-UB, UN-EB	2				U1	U1
2014-07-10	03:29:00	0	0	DRY	POOL	2	T	EffL-UB, UN-EB, EN-UB					2	U1
2014-07-10	03:29:15	0	0	DRY	POOL	2	T	UN-EB, EN-UB, EN-UR, UN-ER	2				2	2
2014-07-10	03:29:30	0	0	DRY	POOL	2	T	UN-EB, EN-UB, EN-UR, UN-ER	2				2	U1
2014-07-10	03:29:45	0	0	DRY	POOL	2	T	UN-EB, EN-UB, EN-UR, UN-ER	2				2
2014-07-10	03:30:00	0	0	DRY	POOL	2	T	UN-EB	2				U1	U1
2014-07-10	03:30:15	0	0	DRY	POOL	2	T	UN-EB	2				U1	U1
2014-07-10	03:30:30	0	0	DRY	POOL	2	T	UN-EB, Uffl- Effl	2				U1	U1
2014-07-10	03:30:45	0	0	DRY	POOL	2	T	UN-EB, Uffl- Effl	2				U1	U1
2014-07-10	03:31:00	0	0	DRY	POOL	2	T	UN-EB, Uffl- Effl	2				U1	U1
2014-07-10	03:31:15	0	0	DRY	POOL	2	T	UN-EB, Uffl- Effl	2				U1	U1
2014-07-10	03:31:30	0	0	DRY	POOL	2	T	UN-EB, Uffl- Effl	2				U1	U1
2014-07-10	03:31:45	0	0	DRY	POOL	2	T	UN-EB, Uffl- Effl	2				U1	U1
2014-07-10	03:32:00	0	0	DRY	POOL	2	T	UN-EB, Uffl- Effl	2				U1	U1
2014-07-10	03:32:15	0	0	DRY	POOL	2			2				U1	U1
2014-07-10	03:32:30	0	0	DRY	POOL	2	T	UN-EB,	2				U1	U1
2014-07-10	03:32:45	0	0	DRY	POOL	2	T		2					U1
2014-07-10	03:33:00	0	0	DRY	POOL	2	T	UN-EB	2				U1	U1
2014-07-10	03:33:15	0	0	DRY	POOL	2		UN-EB	2				U1
2014-07-10	03:33:30	0	0	DRY	POOL	2	<1	UN-EB, Ffl-Ffl	2				U1
2014-07-10	03:33:45	0	0	DRY	POOL	2	T	UN-EB	2				U1	U1
2014-07-10	03:34:00	0	0	DRY	POOL	2	T	UN-EB	2				U1	U1
2014-07-10	03:34:15	0	0	DRY	POOL	2	T	UN-EB	2				U1	U1
2014-07-10	03:34:30	0	0	DRY	POOL	2	T	UN-EB	2				U1	U1
2014-07-10	03:34:45	0	0	DRY	POOL	2	T	UN-EB	2				U1	U1
2014-07-10	03:35:00	0	0	DRY	POOL	2	T		2					U1
2014-07-10	03:35:15	0	0	DRY	POOL	2	T		2					U1
2014-07-10	03:35:30	0	0	DRY	POOL	2	T		2					U1
2014-07-10	03:35:45	0	0	DRY	POOL	2	T		2					U1
2014-07-10	03:36:00	0	0	DRY	POOL	2	T		2					U1
2014-07-10	03:36:15	0	0	DRY	POOL	2	T		2					U1
2014-07-10	03:36:30	0	0	DRY	POOL	2	T	FFL-FFL,	2					U1
2014-07-10	03:36:45	0	0	DRY	POOL	2	T	FFL-FFL,	2					U1
2014-07-10	03:37:00	0	0	DRY	POOL	2	T	FFL-FFL,	2					U1
2014-07-10	03:37:15	0	0	DRY	POOL	2	T	FFL-FFL,	2					U1
2014-07-10	03:37:30	0	0	DRY	POOL	2	T	Effl-UB	2					U1
2014-07-10	03:37:45	0	0	DRY	POOL	2	T	Effl-UB	2					U1
2014-07-10	03:38:00	0	0	DRY	POOL	2	T	Effl-UB	2					U1
2014-07-10	03:38:15	0	0	DRY	POOL	2	T	Effl-UB, EN-UG	2				E1	U1
2014-07-10	03:38:30	0	0	DRY	POOL	2	T	Effl-UB, EN-UG	2				E1	U1
2014-07-10	03:38:45	0	0	DRY	POOL	2	T	Effl-UB, EN-UG	2				E1	U1
2014-07-10	03:39:00	0	0	DRY	POOL	2	T	Effl-UB, EN-UG	2				E1	U1
2014-07-10	03:39:15	0	0	DRY	POOL	2	T	Effl-UB, EN-UG	2				E1	U1
2014-07-10	03:39:30	0	0	DRY	POOL	2	T	EN-UG	2				E1	U1
2014-07-10	03:39:45	0	0	DRY	POOL	2	T	N-G BOTH	2				2
2014-07-10	03:40:00	0	0	DRY	POOL	2	T	N-G BOTH	2				2	E1
2014-07-10	03:40:15	0	0	DRY	POOL	2	T	N-G BOTH	2				2	E1
2014-07-10	03:40:30	0	0	DRY	POOL	2	T	N-G BOTH	2				2	E1
2014-07-10	03:40:45	0	0	DRY	POOL	2	T	N-G BOTH	2				2	E1
2014-07-10	03:41:00	0	0	DRY	POOL	2	T	N-G BOTH	2				2	E1
2014-07-10	03:41:15	0	0	DRY	POOL	2	T	N-G BOTH	2				2	2
2014-07-10	03:41:30	0	0	DRY	POOL	2	T	N-G BOTH	2				2	E1
2014-07-10	03:41:45	0	0	DRY	POOL	2	T	N-G BOTH	2				2	2
2014-07-10	03:42:00	0	0	DRY	POOL	2	T	N-G BOTH	2				2	2
2014-07-10	03:42:15	0	0	DRY	POOL	2	T	N-G BOTH	2				2	2
2014-07-10	03:42:30	0	0	DRY	POOL	2	T	N-G BOTH	2				2	2
2014-07-10	03:42:45	0	0	DRY	POOL	2	T	N-G BOTH	2				2	2
2014-07-10	03:43:00	0	0	DRY	POOL	2	T	N-G BOTH	2				2	2
2014-07-10	03:43:15	0	0	DRY	POOL	2	T	N-G BOTH	2				2	2
2014-07-10	03:43:30	0	0	DRY	POOL	2	T	N-G BOTH	2				2	2
2014-07-10	03:43:45	0	0	DRY	POOL	2	T	N-G BOTH	2				2	2
2014-07-10	03:44:00	0	0	DRY	POOL	2	T	N-G BOTH	2				2	2
2014-07-10	03:44:15	0	0	DRY	POOL	2	T	N-G BOTH	2				2	2
2014-07-10	03:44:30	0	0	DRY	POOL	2	T	N-G BOTH	2				2	U1
2014-07-10	03:44:45	0	0	DRY	POOL	2	T	N-G BOTH	2				2	2
2014-07-10	03:45:00	0	0	DRY	POOL	2	T	N-G BOTH	2				2	2
2014-07-10	03:45:15	0	0	DRY	POOL	2	T	N-G BOTH	2				2	2
2014-07-10	03:45:30	0	0	DRY	POOL	2	T	N-G BOTH	2				2	2
2014-07-10	03:45:45	0	0	DRY	POOL	2	T	N-G BOTH	2				2	2
2014-07-10	03:46:00	0	0	DRY	POOL	2	T	N-G BOTH	2				2	2
2014-07-10	03:46:15	0	0	DRY	POOL	2	T	N-G BOTH	2				2	2
2014-07-10	03:46:30	0	0	DRY	POOL	2	T	N-G BOTH	2				2	U1
2014-07-10	03:46:45	0	0	DRY	POOL	2	T	N-G BOTH	2				2	2
2014-07-10	03:47:00	0	0	DRY	POOL	2	T	N-G BOTH	2				2	2
2014-07-10	03:47:15	0	0	DRY	POOL	2	T	N-G BOTH	2				2	2
2014-07-10	03:47:30	0	0	DRY	POOL	2	T	N-G BOTH	2				2	2
2014-07-10	03:47:45	0	0	DRY	POOL	2	T	N-G BOTH	2				2	2
2014-07-10	03:48:00	0	0	DRY	POOL	2	T	N-G BOTH	2				2	2
2014-07-10	03:48:15	0	0	DRY	POOL	2	T	N-G BOTH	2				2	2
2014-07-10	03:48:30	0	0	DRY	POOL	2	T	N-G BOTH	2				2	2
2014-07-10	03:48:45	0	0	DRY	POOL	2	T	N-G BOTH	2				2	2
2014-07-10	03:49:00	0	0	DRY	POOL	2	T	N-G BOTH	2				2	2
2014-07-10	03:49:15	0	0	DRY	POOL	2	T	N-G BOTH	2				2	2
2014-07-10	03:49:30	0	0	DRY	POOL	2	T	N-G BOTH	2				2	2
2014-07-10	03:49:45	0	0	DRY	POOL	2	T	N-G BOTH	2				2	2
2014-07-10	03:50:00	0	0	DRY	POOL	2	T	N-G BOTH	2				2
2014-07-10	03:50:15	0	0	DRY	POOL	2	T	N-G BOTH	2				2	2
2014-07-10	03:50:30	0	0	DRY	POOL	2	T	N-G BOTH, Ffl-Ffl	2				2	2
2014-07-10	03:50:45	0	0	DRY	POOL	2	T	N-G BOTH, Ffl-Ffl	2				2	E1
2014-07-10	03:51:00	0	0	DRY	POOL	2	T	N-G BOTH, Ffl-Ffl	2				2
2014-07-10	03:51:15	0	0	DRY	POOL	2	T	N-G BOTH, Ffl-Ffl	2				2	2
2014-07-10	03:51:30	0	0	DRY	POOL	2	T	N-G BOTH	2				2
2014-07-10	03:51:45	0	0	DRY	POOL	2	T	N-G BOTH, EB-UB	2				2
2014-07-10	03:52:00	0	0	DRY	POOL	2	T	N-G BOTH	2				2	U1
2014-07-10	03:52:15	0	0	DRY	POOL	2	T	N-G BOTH	2				2	U1
2014-07-10	03:52:30	0	0	DRY	POOL	2	T	N-S	2				2	2
2014-07-10	03:52:45	0	0	DRY	POOL	2	T	N-G BOTH	2				2	2
2014-07-10	03:53:00	0	0	DRY	POOL	2		N-G BOTH	2				2	2
2014-07-10	03:53:15	0	0	DRY	POOL	2		N-G BOTH	2				2	2
2014-07-10	03:53:30	0	0	DRY	POOL	2		N-G BOTH	2				2	2
2014-07-10	03:53:45	0	0	DRY	POOL	2		N-G BOTH	2				2	2
2014-07-10	03:54:00	0	0	DRY	POOL	2		N-G BOTH	2				2	2
2014-07-10	03:54:15	0	0	DRY	POOL	2							2	2
2014-07-10	03:54:30	0	0	DRY	POOL	2								2
2014-07-10	03:54:45	0	0	DRY	POOL	2		N-G BOTH	2				2	2
2014-07-10	03:55:00	0	0	DRY	POOL	2	T	N-G BOTH	2				2	2
2014-07-10	03:55:15	0	0	DRY	POOL	2	T	N-G BOTH	2				2	2
2014-07-10	03:55:30	0	0	DRY	POOL	2	T	N-G BOTH	2				2	2
2014-07-10	03:55:45	0	0	DRY	POOL	2	T	EN-UG	2				2	2
2014-07-10	03:56:00	0	0	DRY	POOL	2	T	N-G BOTH	2				2	2
2014-07-10	03:56:15	0	0	DRY	POOL	2	T	N-G BOTH	2				2	2
2014-07-10	03:56:30	0	0	DRY	POOL	2	T	N-G BOTH	2				2	2
2014-07-10	03:56:45	0	0	DRY	POOL	2	T	N-G BOTH	2				2	2
2014-07-10	03:57:00	0	0	DRY	POOL	2	T	N-G BOTH, Ffl-Ffl	2				2	2
2014-07-10	03:57:15	0	0	DRY	POOL	2	T	N-G BOTH, N-N, Ffl-Ffl	2				2	2
2014-07-10	03:57:30	0	0	DRY	POOL	2	T	N-G BOTH, N-N	2				2	2
2014-07-10	03:57:45	0	0	DRY	POOL	2	T	N-G BOTH	2				2	2
2014-07-10	03:58:00	0	0	DRY	POOL	2	T	N-G BOTH	2				2	2
2014-07-10	03:58:15	0	0	DRY	POOL	2	T	N-G BOTH	2				2	2
2014-07-10	03:58:30	0	0	DRY	POOL	2	T	N-G BOTH	2				2
2014-07-10	03:58:45	0	0	DRY	POOL	2	T	N-G BOTH, Ffl-Ffl	2				2	2
2014-07-10	03:59:00	0	0	DRY	POOL	2	T	N-G BOTH	2				2	2
2014-07-10	03:59:15	0	0	DRY	POOL	2	T	N-G BOTH	2				2	2
2014-07-10	03:59:30	0	0	DRY	POOL	2	T	N-G BOTH	2				2	2
2014-07-10	03:59:45	0	0	DRY	POOL	2	T	N-G BOTH	2				2	2
2014-07-10	04:00:00	0	0	DRY	POOL	2	T	N-G BOTH	2				2
2014-07-10	04:00:15	0	0	DRY	POOL	2	T	N-G BOTH	2				2
2014-07-10	04:00:30	0	0	DRY	POOL	2	T	N-G BOTH	2				2
2014-07-10	04:00:45	0	0	DRY	POOL	2	T	EN-UG, UN-Ehfl	2				2
2014-07-10	04:01:00	0	0	DRY	POOL	2	T	EN-UG, UN-Ehfl	2				2
2014-07-10	04:01:15	0	0	DRY	POOL	2	T	N-G BOTH	2				2
2014-07-10	04:01:30	0	0	DRY	POOL	2	T	N-G BOTH	2				2
2014-07-10	04:01:45	0	0	DRY	POOL	2	T	Ffl-Ffl, Ffl-S, UN-EG	2				2
2014-07-10	04:02:00	0	0	DRY	POOL	2	T	EB-UB, Ffl-B, EN-UG	1	E1			E1		EARENDIL CLAMBERS OVER ULA
2014-07-10	04:02:15	0	0	DRY	POOL	2	T	Effl-Uhfl	2	U1
2014-07-10	04:02:30	0	0	DRY	POOL	2	T	Effl-Uhfl	2	U1
2014-07-10	04:02:45	0	0	DRY	POOL	2	<1		2	2
2014-07-10	04:03:00	0	0	DRY	POOL	2	T	N-N, EB-Uhfl	2				2
2014-07-10	04:03:15	0	0	DRY	POOL	2	T	N-N, EB-Uhfl, Effl-UH	2				2
2014-07-10	04:03:30	0	0	DRY	POOL	2	T	N-N, EN-UB	2				2
2014-07-10	04:03:45	0	0	DRY	POOL	2	T	N-N, UN-EB, UN-EG	2				2	U1
2014-07-10	04:04:00	0	0	DRY	POOL	2	T	UN-EG	2				U1	U1
2014-07-10	04:04:15	0	0	DRY	POOL	2	T	UN-EG	2				U1	U1
2014-07-10	04:04:30	0	0	DRY	POOL	2	T	UN-EG	2				U1	U1
2014-07-10	04:04:45	0	0	DRY	POOL	2	T	UN-EG	2				U1	U1
2014-07-10	04:05:00	0	0	DRY	POOL	2	T	UN-EG	2				U1	U1
2014-07-10	04:05:15	0	0	DRY	POOL	2	T	UN-EG	2				U1	U1
2014-07-10	04:05:30	0	0	DRY	POOL	2	T	UN-EG	2				U1	U1
2014-07-10	04:05:45	0	0	DRY	POOL	2	T	UN-EG	2				U1	U1
2014-07-10	04:06:00	0	0	DRY	POOL	2	T	UN-EG, EffL-UH	2				U1
2014-07-10	04:06:15	0	0	DRY	POOL	2	T	UN-EG	2				U1
2014-07-10	04:06:30	0	0	DRY	POOL	2	T	UN-EG	2				U1
2014-07-10	04:06:45	0	0	DRY	POOL	2	T	UN-EG	2				U1
2014-07-10	04:07:00	0	0	DRY	POOL	2	T	UN-EG	2				U1
2014-07-10	04:07:15	0	0	DRY	POOL	2	T	UN-EG, EffL-UH, EN-UB	2				U1
2014-07-10	04:07:30	0	0	DRY	POOL	2	T	UN-EG, Effl-UB	2				U1
2014-07-10	04:07:45	0	0	DRY	POOL	2	T	UN-EG	2				U1
2014-07-10	04:08:00	0	0	DRY	POOL	2	T	UN-EG	2				U1
2014-07-10	04:08:15	0	0	DRY	POOL	2	T	UN-EG	2				U1
2014-07-10	04:08:30	0	0	DRY	POOL	2	T	UN-EG	2				U1
2014-07-10	04:08:45	0	0	DRY	POOL	2	T	UN-EG	2				U1
2014-07-10	04:09:00	0	0	DRY	POOL	2	T	UN-EG	2				U1
2014-07-10	04:09:15	0	0	DRY	POOL	2	T	UN-EG, Effl-UH	2				U1
2014-07-10	04:09:30	0	0	DRY	POOL	2	T	UN-EG	2				U1
2014-07-10	04:09:45	0	0	DRY	POOL	2	T	UN-EG	2				U1
2014-07-10	04:10:00	0	0	DRY	POOL	2	T	UN-ES	2				U1
2014-07-10	04:10:15	0	0	DRY	POOL	2	T	UN-EG, EffL-UH, EN-UB	2				E1
2014-07-10	04:10:30	0	0	DRY	POOL	2	T	UN-EG	2				U1
2014-07-10	04:10:45	0	0	DRY	POOL	2	T	UN-EG	2				U1
2014-07-10	04:11:00	0	0	DRY	POOL	2	T	UN-EG	2				U1
2014-07-10	04:11:15	0	0	DRY	POOL	2	T	UN-EG, UN-EB, Effl-UH	2				U1
2014-07-10	04:11:30	0	0	DRY	POOL	2	T	UN-ES	2				U1
2014-07-10	04:11:45	0	0	DRY	POOL	2	T	UN-ES	2				U1
2014-07-10	04:12:00	0	0	DRY	POOL	2	T	UN-EG	2				U1
2014-07-10	04:12:15	0	0	DRY	POOL	2	T	UN-EG	2				U1
2014-07-10	04:12:30	0	0	DRY	POOL	2	T	UN-EG	2				U1
2014-07-10	04:12:45	0	0	DRY	POOL	2	T	UN-ES	2				U1
2014-07-10	04:13:00	0	0	DRY	POOL	2	T	UN-ES	2				U1
2014-07-10	04:13:15	0	0	DRY	POOL	2	T	UN-ES	2				U1
2014-07-10	04:13:30	0	0	DRY	POOL	2	T	UN-ES	2				U1
2014-07-10	04:13:45	0	0	DRY	POOL	2	T	UN-ES, UN-EG	2				U1
2014-07-10	04:14:00	0	0	DRY	POOL	2	T	UN-EG	2				U1
2014-07-10	04:14:15	0	0	DRY	POOL	2	T	UN-EG	2				U1
2014-07-10	04:14:30	0	0	DRY	POOL	2	T	UN-EG	2				U1
2014-07-10	04:14:45	0	0	DRY	POOL	2	T	UN-EG	2				U1
2014-07-10	04:15:00	0	0	DRY	POOL	2	T	UN-EG	2				U1
2014-07-10	04:15:15	0	0	DRY	POOL	2	T	UN-EG	2				U1
2014-07-10	04:15:30	0	0	DRY	POOL	2	T	UN-EG	2				U1
2014-07-10	04:15:45	0	0	DRY	POOL	2	T	UN-ES	2				U1
2014-07-10	04:16:00	0	0	DRY	POOL	2	T	UN-ES	2				U1
2014-07-10	04:16:15	0	0	DRY	POOL	2	T	UN-ES	2				U1
2014-07-10	04:16:30	0	0	DRY	POOL	2	T	UN-ES, UN-EffL, UN-EB, N-N	2				2
2014-07-10	04:16:45	0	0	DRY	POOL	2	T	UN-ES	2				U1
2014-07-10	04:17:00	0	0	DRY	POOL	2	T	UN-EG, EN-UB	2	U1			2
2014-07-10	04:17:15	0	0	DRY	POOL	2	T	N-N	2				2
2014-07-10	04:17:30	0	0	DRY	POOL	2	T	UN-EB, N-N	2				2
2014-07-10	04:17:45	0	0	DRY	POOL	2	T	N-N, N-B, Ffl-N	2				2
2014-07-10	04:18:00	0	0	DRY	POOL	2	T	N-B, UN-EG	2				2
2014-07-10	04:18:15	0	0	DRY	POOL	2	T	N-B, UN-EG, EN-Uffl, EN-US, UN-Ehfl	2				2
2014-07-10	04:18:30	0	0	DRY	POOL	2	T	N-B, N-G	2				2
2014-07-10	04:18:45	0	0	DRY	POOL	2	T	N-B, N-G	2				2
2014-07-10	04:19:00	0	0	DRY	POOL	2	T	N-B, N-G, Ffl-Ffl, EN-Uhfl	2				2
2014-07-10	04:19:15	0	0	DRY	POOL	2	T	N-B, N-Ffl	2				2
2014-07-10	04:19:30	0	0	DRY	POOL	2	T	UN-EG, EN-UB	2				2
2014-07-10	04:19:45	0	0	DRY	POOL	2	<1	UN-EG	2				U1
2014-07-10	04:20:00	0	0	DRY	POOL	2	T	UN-EG	2				U1
2014-07-10	04:20:15	0	0	DRY	POOL	2	T	UN-EG	2				U1
2014-07-10	04:20:30	0	0	DRY	POOL	2	T	UN-EG	2				U1
2014-07-10	04:20:45	0	0	DRY	POOL	2	T	UN-EG	2				U1
2014-07-10	04:21:00	0	0	DRY	POOL	2	<1	UN-Ehfl	2				U1
2014-07-10	04:21:15	0	0	DRY	POOL	2	<1	UN-EG	2				U1
2014-07-10	04:21:30	0	0	DRY	POOL	2	T	UN-EG	2				U1
2014-07-10	04:21:45	0	0	DRY	POOL	2	<1		2
2014-07-10	04:22:00	0	0	DRY	POOL	2	<1		2
2014-07-10	04:22:15	0	0	DRY	POOL	2	<1		2
2014-07-10	04:22:30	0	0	DRY	POOL	2	T	UN-ES	2				U1
2014-07-10	04:22:45	0	0	DRY	POOL	2	<1		2
2014-07-10	04:23:00	0	0	DRY	POOL	2	T	UH-ES	2
2014-07-10	04:23:15	0	0	DRY	POOL	2	T	UH-ES	2
2014-07-10	04:23:30	0	0	DRY	POOL	2	T	UH-ES	2
2014-07-10	04:23:45	0	0	DRY	POOL	2	T	UH-ES	2
2014-07-10	04:24:00	0	0	DRY	POOL	2	T	UH-ES	2
2014-07-10	04:24:15	0	0	DRY	POOL	2	T	UH-ES	2
2014-07-10	04:24:30	0	0	DRY	POOL	2	T	UH-ES	2
2014-07-10	04:24:45	0	0	DRY	POOL	2	T	UH-ES	2
2014-07-10	04:25:00	0	0	DRY	POOL	2	T	UH-ES	2
2014-07-10	04:25:15	0	0	DRY	POOL	2	T	UH-ES	2
2014-07-10	04:25:30	0	0	DRY	POOL	2	T	UH-ES	2
2014-07-10	04:25:45	0	0	DRY	POOL	2	T	UH-ES	2
2014-07-10	04:26:00	0	0	DRY	POOL	2	T	UH-ES	2
2014-07-10	04:26:15	0	0	DRY	POOL	2	T	UH-ES	2
2014-07-10	04:26:30	0	0	DRY	POOL	2	T	UH-ES	2
2014-07-10	04:26:45	0	0	DRY	POOL	2	T	UH-ES	2
2014-07-10	04:27:00	0	0	DRY	POOL	2	T	UH-ES	2
2014-07-10	04:27:15	0	0	DRY	POOL	2	T	UH-ES	2
2014-07-10	04:27:30	0	0	DRY	POOL	2	T	UH-ES	2
2014-07-10	04:27:45	0	0	DRY	POOL	2	T	UH-ES	2
2014-07-10	04:28:00	0	0	DRY	POOL	2	T	UH-ES	2
2014-07-10	04:28:15	0	0	DRY	POOL	2	T	UH-ES	2
2014-07-10	04:28:30	0	0	DRY	POOL	2	T	UH-ES	2
2014-07-10	04:28:45	0	0	DRY	POOL	2	T	UH-ES	2
2014-07-10	04:29:00	0	0	DRY	POOL	2	T	UH-ES	2
2014-07-10	04:29:15	0	0	DRY	POOL	2	T	UH-ES	2
2014-07-10	04:29:30	0	0	DRY	POOL	2	T	UH-ES	2
2014-07-10	04:29:45	0	0	DRY	POOL	2	T	UH-ES	2
2014-07-10	04:30:00	0	0	DRY	POOL	2	T	UH-ES	2
2014-07-10	04:30:15	0	0	DRY	POOL	2	T	UH-ES	2
2014-07-10	04:30:30	0	0	DRY	POOL	2	T	UH-ES	2
2014-07-10	04:30:45	0	0	DRY	POOL	2	T	UH-ES	2
2014-07-10	04:31:00	0	0	DRY	POOL	2	T	UH-ES	2
2014-07-10	04:31:15	0	0	DRY	POOL	2	T	UH-ES	2
2014-07-10	04:31:30	0	0	DRY	POOL	2	T	UH-ES	2
2014-07-10	04:31:45	0	0	DRY	POOL	2	T	UH-ES	2
2014-07-10	04:32:00	0	0	DRY	POOL	2	T	UH-ES	2
2014-07-10	04:32:15	0	0	DRY	POOL	2	T	UH-ES	2
2014-07-10	04:32:30	0	0	DRY	POOL	2	T	UH-ES	2
2014-07-10	04:32:45	0	0	DRY	POOL	2	T	UH-ES	2
2014-07-10	04:33:00	0	0	DRY	POOL	2	T	UH-ES	2
2014-07-10	04:33:15	0	0	DRY	POOL	2	T	UH-ES	2
2014-07-10	04:33:30	0	0	DRY	POOL	2	T	UH-ES	2
2014-07-10	04:33:45	0	0	DRY	POOL	2	T	UH-ES	2
2014-07-10	04:34:00	0	0	DRY	POOL	2	T	UH-ES	2
2014-07-10	04:34:15	0	0	DRY	POOL	2	T	UH-ES	2
2014-07-10	04:34:30	0	0	DRY	POOL	2	T	UH-ES	2
2014-07-10	04:34:45	0	0	DRY	POOL	2	T	UH-ES	2
2014-07-10	04:35:00	0	0	DRY	POOL	2	T	UH-ES	2
2014-07-10	04:35:15	0	0	DRY	POOL	2	T	UH-ES	2
2014-07-10	04:35:30	0	0	DRY	POOL	2	T	UH-ES	2
2014-07-10	04:35:45	0	0	DRY	POOL	2	T	UH-ES	2
2014-07-10	04:36:00	0	0	DRY	POOL	2	T	UH-ES	2
2014-07-10	04:36:15	0	0	DRY	POOL	2	T	UH-ES	2
2014-07-10	04:36:30	0	0	DRY	POOL	2	T	UH-ES	2
2014-07-10	04:36:45	0	0	DRY	POOL	2	T	UH-ES	2
2014-07-10	04:37:00	0	0	DRY	POOL	2	T	UH-ES	2
2014-07-10	04:37:15	0	0	DRY	POOL	2	T	UH-ES	2
2014-07-10	04:37:30	0	0	DRY	POOL	2	T	UH-ES	2
2014-07-10	04:37:45	0	0	DRY	POOL	2	T	UH-ES	2
2014-07-10	04:38:00	0	0	DRY	POOL	2	T	UH-ES	2
2014-07-10	04:38:15	0	0	DRY	POOL	2	T	UH-ES	2
2014-07-10	04:38:30	0	0	DRY	POOL	2	T	UH-ES	2
2014-07-10	04:38:45	0	0	DRY	POOL	2	T	UH-ES	2
2014-07-10	04:39:00	0	0	DRY	POOL	2	T	UH-ES	2
2014-07-10	04:39:15	0	0	DRY	POOL	2	T	UH-ES	2
2014-07-10	04:39:30	0	0	DRY	POOL	2	T	UH-ES	2
2014-07-10	04:39:45	0	0	DRY	POOL	2	T	UH-ES	2
2014-07-10	04:40:00	0	0	DRY	POOL	2	T	UH-ES	2
2014-07-10	04:40:15	0	0	DRY	POOL	2	T	UH-ES	2
2014-07-10	04:40:30	0	0	DRY	POOL	2	T	UH-ES	2
2014-07-10	04:40:45	0	0	DRY	POOL	2	T	UH-ES	2
2014-07-10	04:41:00	0	0	DRY	POOL	2	T	UH-ES	2
2014-07-10	04:41:15	0	0	DRY	POOL	2	T	UH-ES	2
2014-07-10	04:41:30	0	0	DRY	POOL	2	T	UH-ES	2
2014-07-10	04:41:45	0	0	DRY	POOL	2	T	UH-ES	2
2014-07-10	04:42:00	0	0	DRY	POOL	2	T	UH-ES	2
2014-07-10	04:42:15	0	0	DRY	POOL	2	T	UH-ES	2
2014-07-10	04:42:30	0	0	DRY	POOL	2	T	UH-ES	2
2014-07-10	04:42:45	0	0	DRY	POOL	2	T	UH-ES	2
2014-07-10	04:43:00	0	0	DRY	POOL	2	T	UH-ES	2
2014-07-10	04:43:15	0	0	DRY	POOL	2	T	UH-ES	2
2014-07-10	04:43:30	0	0	DRY	POOL	2	T	UH-ES	2
2014-07-10	04:43:45	0	0	DRY	POOL	2	T	UH-ES	2
2014-07-10	04:44:00	0	0	DRY	POOL	2	T	UH-ES	2
2014-07-10	04:44:15	0	0	DRY	POOL	2	T	UH-ES	2
2014-07-10	04:44:30	0	0	DRY	POOL	2	T	UH-ES	2
2014-07-10	04:44:45	0	0	DRY	POOL	2	T	UH-ES	2
2014-07-10	04:45:00	0	0	DRY	POOL	2	T	UH-ES	2
2014-07-10	04:45:15	0	0	DRY	POOL	2	T	UH-ES	2
2014-07-10	04:45:30	0	0	DRY	POOL	2	T	UH-ES	2
2014-07-10	04:45:45	0	0	DRY	POOL	2	T	UH-ES	2
2014-07-10	04:46:00	0	0	DRY	POOL	2	T	UH-ES	2
2014-07-10	04:46:15	0	0	DRY	POOL	2	T	UH-ES	2
2014-07-10	04:46:30	0	0	DRY	POOL	2	T	UH-ES	2
2014-07-10	04:46:45	0	0	DRY	POOL	2	T	UH-ES	2
2014-07-10	04:47:00	0	0	DRY	POOL	2	T	UH-ES	2
2014-07-10	04:47:15	0	0	DRY	POOL	2	T	UH-ES	2
2014-07-10	04:47:30	0	0	DRY	POOL	2	T	UH-ES	2
2014-07-10	04:47:45	0	0	DRY	POOL	2	T	UH-ES	2
2014-07-10	04:48:00	0	0	DRY	POOL	2	T	UH-ES	2
2014-07-10	04:48:15	0	0	DRY	POOL	2	T	UH-ES	2
2014-07-10	04:48:30	0	0	DRY	POOL	2	T	UH-ES	2
2014-07-10	04:48:45	0	0	DRY	POOL	2	T	UH-ES	2
2014-07-10	04:49:00	0	0	DRY	POOL	2	T	UH-ES	2
2014-07-10	04:49:15	0	0	DRY	POOL	2	T	UH-ES	2
2014-07-10	04:49:30	0	0	DRY	POOL	2	T	UH-ES	2
2014-07-10	04:49:45	0	0	DRY	POOL	2	T	UH-ES	2
2014-07-10	04:50:00	0	0	DRY	POOL	2	T	UH-ES	2
2014-07-10	04:50:15	0	0	DRY	POOL	2	T	UH-ES	2
2014-07-10	04:50:30	0	0	DRY	POOL	2	T	UH-ES	2
2014-07-10	04:50:45	0	0	DRY	POOL	2	T	UH-ES	2
2014-07-10	04:51:00	0	0	DRY	POOL	2	T	UH-ES	2
2014-07-10	04:51:15	0	0	DRY	POOL	2	T	UH-ES	2
2014-07-10	04:51:30	0	0	DRY	POOL	2	T	UH-ES	2
2014-07-10	04:51:45	0	0	DRY	POOL	2	T	UH-ES	2
2014-07-10	04:52:00	0	0	DRY	POOL	2	T	UH-ES	2
2014-07-10	04:52:15	0	0	DRY	POOL	2	T	UH-ES	2
2014-07-10	04:52:30	0	0	DRY	POOL	2	T	UH-ES	2
2014-07-10	04:52:45	0	0	DRY	POOL	2	T	UH-ES	2
2014-07-10	04:53:00	0	0	DRY	POOL	2	T	UH-ES	2
2014-07-10	04:53:15	0	0	DRY	POOL	2	T	UH-ES	2
2014-07-10	04:53:30	0	0	DRY	POOL	2	T	UH-ES	2
2014-07-10	04:53:45	0	0	DRY	POOL	2	T	UN-ES	2				U1
2014-07-10	04:54:00	0	0	DRY	POOL	2	T	UH-ES, UN-ES	2				U1	U1
2014-07-10	04:54:15	0	0	DRY	POOL	2	T	UH-ES	2
2014-07-10	04:54:30	0	0	DRY	POOL	2	T	UH-ES	2
2014-07-10	04:54:45	0	0	DRY	POOL	2	T	UH-ES	2
2014-07-10	04:55:00	0	0	DRY	POOL	2	T	UH-ES	2
2014-07-10	04:55:15	0	0	DRY	POOL	2	T	UH-ES	2
2014-07-10	04:55:30	0	0	DRY	POOL	2	T	UH-ES	2
2014-07-10	04:55:45	0	0	DRY	POOL	2	T	UH-ES	2
2014-07-10	04:56:00	0	0	DRY	POOL	2	T	UH-ES	2
2014-07-10	04:56:15	0	0	DRY	POOL	2	T	UH-ES	2
2014-07-10	04:56:30	0	0	DRY	POOL	2	T	UH-ES	2
2014-07-10	04:56:45	0	0	DRY	POOL	2	T	UH-ES	2
2014-07-10	04:57:00	0	0	DRY	POOL	2	T	UH-ES	2
2014-07-10	04:57:15	0	0	DRY	POOL	2	T	UH-ES	2
2014-07-10	04:57:30	0	0	DRY	POOL	2	T	UH-ES	2
2014-07-10	04:57:45	0	0	DRY	POOL	2	T	UH-ES	2
2014-07-10	04:58:00	0	0	DRY	POOL	2	T	UH-ES	2
2014-07-10	04:58:15	0	0	DRY	POOL	2	T	UH-ES	2
2014-07-10	04:58:30	0	0	DRY	POOL	2	T	UH-ES	2
2014-07-10	04:58:45	0	0	DRY	POOL	2	T	UH-ES	2
2014-07-10	04:59:00	0	0	DRY	POOL	2	T	UH-ES	2
2014-07-10	04:59:15	0	0	DRY	POOL	2	T	UH-ES	2
2014-07-10	04:59:30	0	0	DRY	POOL	2	T	UH-ES	2
2014-07-10	04:59:45	0	0	DRY	POOL	2	T	UH-ES	2
2014-07-10	05:00:00	0	0	DRY	POOL	2	T	UH-ES	2
2014-07-10	05:00:15	0	0	DRY	POOL	2	T	UH-ES	2
2014-07-10	05:00:30	0	0	DRY	POOL	2	T	UH-ES	2
2014-07-10	05:00:45	0	0	DRY	POOL	2	T	UH-ES	2
2014-07-10	05:01:00	0	0	DRY	POOL	2	T	UH-ES	2
2014-07-10	05:01:15	0	0	DRY	POOL	2	T	UH-ES	2
2014-07-10	05:01:30	0	0	DRY	POOL	2	T	UH-ES	2
2014-07-10	05:01:45	0	0	DRY	POOL	2	T	UH-ES	2
2014-07-10	05:02:00	0	0	DRY	POOL	2	T	UH-ES	2
2014-07-10	05:02:15	0	0	DRY	POOL	2	T	UH-ES	2
2014-07-10	05:02:30	0	0	DRY	POOL	2	T	UH-ES	2
2014-07-10	05:02:45	0	0	DRY	POOL	2	T	UH-ES	2
2014-07-10	05:03:00	0	0	DRY	POOL	2	T	UH-ES	2
2014-07-10	05:03:15	0	0	DRY	POOL	2	T	UH-ES	2
2014-07-10	05:03:30	0	0	DRY	POOL	2	T	UH-ES	2
2014-07-10	05:03:45	0	0	DRY	POOL	2	T	UH-ES	2
2014-07-10	05:04:00	0	0	DRY	POOL	2	T	UH-ES	2
2014-07-10	05:04:15	0	0	DRY	POOL	2	T	UH-ES	2
2014-07-10	05:04:30	0	0	DRY	POOL	2	T	UH-ES	2
2014-07-10	05:04:45	0	0	DRY	POOL	2	T	UH-ES	2
2014-07-10	05:05:00	0	0	DRY	POOL	2	T	UH-ES	2
2014-07-10	05:05:15	0	0	DRY	POOL	2	T	UH-ES	2
2014-07-10	05:05:30	0	0	DRY	POOL	2	T	UH-ES	2
2014-07-10	05:05:45	0	0	DRY	POOL	2	T	UH-ES	2
2014-07-10	05:06:00	0	0	DRY	POOL	2	T	N-N, Effl-UB	2				2
2014-07-10	05:06:15	0	0	DRY	POOL	2	T	N-N, Effl-UB	2				2
2014-07-10	05:06:30	0	0	DRY	POOL	2	T	Effl-Uh	2
2014-07-10	05:06:45	0	0	DRY	POOL	2	T	UH-ES	2
2014-07-10	05:07:00	0	0	DRY	POOL	2	T	UH-ES	2
2014-07-10	05:07:15	0	0	DRY	POOL	2	T	UH-ES	2
2014-07-10	05:07:30	0	0	DRY	POOL	2	T	UH-ES	2
2014-07-10	05:07:45	0	0	DRY	POOL	2	T	UH-ES	2
2014-07-10	05:08:00	0	0	DRY	POOL	2	T	UH-ES	2
2014-07-10	05:08:15	0	0	DRY	POOL	2	T	UH-ES	2
2014-07-10	05:08:30	0	0	DRY	POOL	2	T	UH-ES	2
2014-07-10	05:08:45	0	0	DRY	POOL	2	T	UH-ES	2
2014-07-10	05:09:00	0	0	DRY	POOL	2	T	UH-ES	2						DAY LIGHT COLOUR IMAGE FROM BLACK AND WHITE
2014-07-10	05:09:15	0	0	DRY	POOL	2	T	UH-ES	2
2014-07-10	05:09:30	0	0	DRY	POOL	2	T	UH-ES	2
2014-07-10	05:09:45	0	0	DRY	POOL	2	T	UH-ES	2
2014-07-10	05:10:00	0	0	DRY	POOL	2	T	UH-ES	2
2014-07-10	05:10:15	0	0	DRY	POOL	2	T	Effl-UH	2
2014-07-10	05:10:30	0	0	DRY	POOL	2	T	UH-ES	2
2014-07-10	05:10:45	0	0	DRY	POOL	2	T	N-N, Effl-UB	2				2
2014-07-10	05:11:00	0	0	DRY	POOL	2	T	UH-ES	2
2014-07-10	05:11:15	0	0	DRY	POOL	2	T	UH-ES	2
2014-07-10	05:11:30	0	0	DRY	POOL	2	T	UH-ES	2
2014-07-10	05:11:45	0	0	DRY	POOL	2	T	UH-ES	2
2014-07-10	05:12:00	0	0	DRY	POOL	2	T	UH-ES	2
2014-07-10	05:12:15	0	0	DRY	POOL	2	T	UH-ES	2
2014-07-10	05:12:30	0	0	DRY	POOL	2	T	UH-ES	2
2014-07-10	05:12:45	0	0	DRY	POOL	2	T	UH-ES	2
2014-07-10	05:13:00	0	0	DRY	POOL	2	T	UH-ES	2
2014-07-10	05:13:15	0	0	DRY	POOL	2	T	UH-ES	2
2014-07-10	05:13:30	0	0	DRY	POOL	2	T	UH-ES	2
2014-07-10	05:13:45	0	0	DRY	POOL	2	T	UH-ES	2
2014-07-10	05:14:00	0	0	DRY	POOL	2	T	UH-ES	2
2014-07-10	05:14:15	0	0	DRY	POOL	2	T	UH-ES	2
2014-07-10	05:14:30	0	0	DRY	POOL	2	T	UH-ES	2
2014-07-10	05:14:45	0	0	DRY	POOL	2	T	UH-ES	2
2014-07-10	05:15:00	0	0	DRY	POOL	2	T	UH-ES	2
2014-07-10	05:15:15	0	0	DRY	POOL	2	T	UH-ES	2
2014-07-10	05:15:30	0	0	DRY	POOL	2	T	UH-ES	2
2014-07-10	05:15:45	0	0	DRY	POOL	2	T	UH-ES	2
2014-07-10	05:16:00	0	0	DRY	POOL	2	T	UH-ES	2
2014-07-10	05:16:15	0	0	DRY	POOL	2	T	UH-ES	2
2014-07-10	05:16:30	0	0	DRY	POOL	2	T	UH-ES	2
2014-07-10	05:16:45	0	0	DRY	POOL	2	T	UH-ES	2
2014-07-10	05:17:00	0	0	DRY	POOL	2	T	UH-ES	2
2014-07-10	05:17:15	0	0	DRY	POOL	2	T	UH-ES	2
2014-07-10	05:17:30	0	0	DRY	POOL	2	T	UH-ES	2
2014-07-10	05:17:45	0	0	DRY	POOL	2	T	UH-ES	2
2014-07-10	05:18:00	0	0	DRY	POOL	2	T	UH-ES	2
2014-07-10	05:18:15	0	0	DRY	POOL	2	T	UH-ES	2
2014-07-10	05:18:30	0	0	DRY	POOL	2	T	UH-ES	2
2014-07-10	05:18:45	0	0	DRY	POOL	2	T	UH-ES	2
2014-07-10	05:19:00	0	0	DRY	POOL	2	T	UH-ES	2
2014-07-10	05:19:15	0	0	DRY	POOL	2	T	UH-ES	2
2014-07-10	05:19:30	0	0	DRY	POOL	2	T	UH-ES	2
2014-07-10	05:19:45	0	0	DRY	POOL	2	T	UH-ES	2
2014-07-10	05:20:00	0	0	DRY	POOL	2	T	UH-ES	2
2014-07-10	05:20:15	0	0	DRY	POOL	2	T	UH-ES	2
2014-07-10	05:20:30	0	0	DRY	POOL	2	T	UH-ES	2
2014-07-10	05:20:45	0	0	DRY	POOL	2	T	UH-ES	2
2014-07-10	05:21:00	0	0	DRY	POOL	2	T	UH-ES	2
2014-07-10	05:21:15	0	0	DRY	POOL	2	T	UH-ES	2
2014-07-10	05:21:30	0	0	DRY	POOL	2	T	UH-ES	2
2014-07-10	05:21:45	0	0	DRY	POOL	2	T	UH-ES	2
2014-07-10	05:22:00	0	0	DRY	POOL	2	T	UH-ES	2
2014-07-10	05:22:15	0	0	DRY	POOL	2	T	UH-ES	2
2014-07-10	05:22:30	0	0	DRY	POOL	2	T	UH-ES	2
2014-07-10	05:22:45	0	0	DRY	POOL	2	T	UH-ES	2
2014-07-10	05:23:00	0	0	DRY	POOL	2	T	UH-ES	2
2014-07-10	05:23:15	0	0	DRY	POOL	2	T	UH-ES	2
2014-07-10	05:23:30	0	0	DRY	POOL	2	T	UH-ES	2
2014-07-10	05:23:45	0	0	DRY	POOL	2	T	UH-ES	2
2014-07-10	05:24:00	0	0	DRY	POOL	2	T	UH-ES	2
2014-07-10	05:24:15	0	0	DRY	POOL	2	T	UH-ES	2
2014-07-10	05:24:30	0	0	DRY	POOL	2	T	UH-ES	2
2014-07-10	05:24:45	0	0	DRY	POOL	2	T	UH-ES	2
2014-07-10	05:25:00	0	0	DRY	POOL	2	T	UH-ES	2
2014-07-10	05:25:15	0	0	DRY	POOL	2	T	UH-ES	2
2014-07-10	05:25:30	0	0	DRY	POOL	2	T	UH-ES	2
2014-07-10	05:25:45	0	0	DRY	POOL	2	T	UH-ES	2
2014-07-10	05:26:00	0	0	DRY	POOL	2	T	UH-ES	2
2014-07-10	05:26:15	0	0	DRY	POOL	2	T	UH-ES	2
2014-07-10	05:26:30	0	0	DRY	POOL	2	T	UH-ES	2
2014-07-10	05:26:45	0	0	DRY	POOL	2	T	UH-ES	2
2014-07-10	05:27:00	0	0	DRY	POOL	2	T	UH-ES	2
2014-07-10	05:27:15	0	0	DRY	POOL	2	T	UH-ES	2
2014-07-10	05:27:30	0	0	DRY	POOL	2	T	UH-ES	2
2014-07-10	05:27:45	0	0	DRY	POOL	2	T	UH-ES	2
2014-07-10	05:28:00	0	0	DRY	POOL	2	T	UH-ES	2
2014-07-10	05:28:15	0	0	DRY	POOL	2	T	UH-ES	2
2014-07-10	05:28:30	0	0	DRY	POOL	2	T	UH-ES	2
2014-07-10	05:28:45	0	0	DRY	POOL	2	T	UH-ES	2
2014-07-10	05:29:00	0	0	DRY	POOL	2	T	UH-ES	2
2014-07-10	05:29:15	0	0	DRY	POOL	2	T	UH-ES	2
2014-07-10	05:29:30	0	0	DRY	POOL	2	T	UH-ES	2
2014-07-10	05:29:45	0	0	DRY	POOL	2	T	UH-ES	2
2014-07-10	05:30:00	0	0	DRY	POOL	2	T	UH-ES	2
2014-07-10	05:30:15	0	0	DRY	POOL	2	T	UH-ES	2
2014-07-10	05:30:30	0	0	DRY	POOL	2	T	UH-ES	2
2014-07-10	05:30:45	0	0	DRY	POOL	2	T	UH-ES	2
2014-07-10	05:31:00	0	0	DRY	POOL	2	T	UH-ES	2
2014-07-10	05:31:15	0	0	DRY	POOL	2	T	UH-ES	2
2014-07-10	05:31:30	0	0	DRY	POOL	2	T	UH-ES	2
2014-07-10	05:31:45	0	0	DRY	POOL	2	T	UH-ES	2
2014-07-10	05:32:00	0	0	DRY	POOL	2	T	UH-ES	2
2014-07-10	05:32:15	0	0	DRY	POOL	2	T	UH-ES	2
2014-07-10	05:32:30	0	0	DRY	POOL	2	T	UH-ES	2
2014-07-10	05:32:45	0	0	DRY	POOL	2	T	UH-ES	2
2014-07-10	05:33:00	0	0	DRY	POOL	2	T	UH-ES	2
2014-07-10	05:33:15	0	0	DRY	POOL	2	T	UH-ES	2
2014-07-10	05:33:30	0	0	DRY	POOL	2	T	UH-ES	2
2014-07-10	05:33:45	0	0	DRY	POOL	2	T	UH-ES	2
2014-07-10	05:34:00	0	0	DRY	POOL	2	T	UH-ES	2
2014-07-10	05:34:15	0	0	DRY	POOL	2	T	UH-ES	2
2014-07-10	05:34:30	0	0	DRY	POOL	2	T	UH-ES	2
2014-07-10	05:34:45	0	0	DRY	POOL	2	T	UH-ES	2
2014-07-10	05:35:00	0	0	DRY	POOL	2	T	UH-ES	2
2014-07-10	05:35:15	0	0	DRY	POOL	2	T	UH-ES	2
2014-07-10	05:35:30	0	0	DRY	POOL	2	T	UH-ES	2
2014-07-10	05:35:45	0	0	DRY	POOL	2	T	UH-ES	2
2014-07-10	05:36:00	0	0	DRY	POOL	2	T	UH-ES	2
2014-07-10	05:36:15	0	0	DRY	POOL	2	T	UH-ES	2
2014-07-10	05:36:30	0	0	DRY	POOL	2	T	UH-ES	2
2014-07-10	05:36:45	0	0	DRY	POOL	2	T	UH-ES	2
2014-07-10	05:37:00	0	0	DRY	POOL	2	T	UH-ES	2
2014-07-10	05:37:15	0	0	DRY	POOL	2	T	UH-ES	2
2014-07-10	05:37:30	0	0	DRY	POOL	2	T	UH-ES	2
2014-07-10	05:37:45	0	0	DRY	POOL	2	T	UH-ES	2
2014-07-10	05:38:00	0	0	DRY	POOL	2	T	UH-ES	2
2014-07-10	05:38:15	0	0	DRY	POOL	2	T	UH-ES	2
2014-07-10	05:38:30	0	0	DRY	POOL	2	T	UH-ES	2
2014-07-10	05:38:45	0	0	DRY	POOL	2	T	UH-ES	2
2014-07-10	05:39:00	0	0	DRY	POOL	2	T	UH-ES	2
2014-07-10	05:39:15	0	0	DRY	POOL	2	T	UH-ES	2
2014-07-10	05:39:30	0	0	DRY	POOL	2	T	UH-ES	2
2014-07-10	05:39:45	0	0	DRY	POOL	2	T	UH-ES	2
2014-07-10	05:40:00	0	0	DRY	POOL	2	T	UH-ES	2
2014-07-10	05:40:15	0	0	DRY	POOL	2	T	UH-ES	2
2014-07-10	05:40:30	0	0	DRY	POOL	2	T	UH-ES	2
2014-07-10	05:40:45	0	0	DRY	POOL	2	T	UH-ES	2
2014-07-10	05:41:00	0	0	DRY	POOL	2	T	UH-ES	2
2014-07-10	05:41:15	0	0	DRY	POOL	2	T	UH-ES	2
2014-07-10	05:41:30	0	0	DRY	POOL	2	T	UH-ES	2
2014-07-10	05:41:45	0	0	DRY	POOL	2	T	UH-ES	2
2014-07-10	05:42:00	0	0	DRY	POOL	2	T	UH-ES	2
2014-07-10	05:42:15	0	0	DRY	POOL	2	T	UH-ES	2
2014-07-10	05:42:30	0	0	DRY	POOL	2	T	UH-ES	2
2014-07-10	05:42:45	0	0	DRY	POOL	2	T	UH-ES	2
2014-07-10	05:43:00	0	0	DRY	POOL	2	T	UH-ES	2
2014-07-10	05:43:15	0	0	DRY	POOL	2	T	UH-ES	2
2014-07-10	05:43:30	0	0	DRY	POOL	2	T	UH-ES	2
2014-07-10	05:43:45	0	0	DRY	POOL	2	T	UH-ES	2
2014-07-10	05:44:00	0	0	DRY	POOL	2	T	UH-ES	2
2014-07-10	05:44:15	0	0	DRY	POOL	2	T	UH-ES	2
2014-07-10	05:44:30	0	0	DRY	POOL	2	T	UH-ES	2
2014-07-10	05:44:45	0	0	DRY	POOL	2	T	UH-ES	2
2014-07-10	05:45:00	0	0	DRY	POOL	2	T	UH-ES	2
2014-07-10	05:45:15	0	0	DRY	POOL	2	T	UH-ES	2
2014-07-10	05:45:30	0	0	DRY	POOL	2	T	UH-ES	2
2014-07-10	05:45:45	0	0	DRY	POOL	2	T	UH-ES	2
2014-07-10	05:46:00	0	0	DRY	POOL	2	T	UH-ES	2
2014-07-10	05:46:15	0	0	DRY	POOL	2	T	UH-ES	2
2014-07-10	05:46:30	0	0	DRY	POOL	2	T	UH-ES	2
2014-07-10	05:46:45	0	0	DRY	POOL	2	T	UH-ES	2
2014-07-10	05:47:00	0	0	DRY	POOL	2	<1	UH-ES	2
2014-07-10	05:47:15	0	0	DRY	POOL	2	<1	UH-ES	2
2014-07-10	05:47:30	0	0	DRY	POOL	2	T	UH-ES	2
2014-07-10	05:47:45	0	0	DRY	POOL	2	T	UH-ES	2
2014-07-10	05:48:00	0	0	DRY	POOL	2	T	UH-ES	2
2014-07-10	05:48:15	0	0	DRY	POOL	2	T	UH-ES	2
2014-07-10	05:48:30	0	0	DRY	POOL	2	T	UH-ES	2
2014-07-10	05:48:45	0	0	DRY	POOL	2	T	UH-ES	2
2014-07-10	05:49:00	0	0	DRY	POOL	2	T	UH-ES	2
2014-07-10	05:49:15	0	0	DRY	POOL	2	T	UH-ES	2
2014-07-10	05:49:30	0	0	DRY	POOL	2	T	UH-ES	2
2014-07-10	05:49:45	0	0	DRY	POOL	2	T	UH-ES	2
2014-07-10	05:50:00	0	0	DRY	POOL	2	T	UH-ES	2
2014-07-10	05:50:15	0	0	DRY	POOL	2	T	UH-ES	2
2014-07-10	05:50:30	0	0	DRY	POOL	2	T	Effl-UH	2
2014-07-10	05:50:45	0	0	DRY	POOL	2	T	UH-ES	2
2014-07-10	05:51:00	0	0	DRY	POOL	2	T	UH-ES	2
2014-07-10	05:51:15	0	0	DRY	POOL	2	T	UH-ES	2
2014-07-10	05:51:30	0	0	DRY	POOL	2	T	UH-ES	2
2014-07-10	05:51:45	0	0	DRY	POOL	2	T	UH-ES	2
2014-07-10	05:52:00	0	0	DRY	POOL	2	T	UH-ES	2
2014-07-10	05:52:15	0	0	DRY	POOL	2	T	UH-ES	2
2014-07-10	05:52:30	0	0	DRY	POOL	2	T	UH-ES	2
2014-07-10	05:52:45	0	0	DRY	POOL	2	T	UH-ES	2
2014-07-10	05:53:00	0	0	DRY	POOL	2	T	UH-ES	2
2014-07-10	05:53:15	0	0	DRY	POOL	2	T	UH-ES	2
2014-07-10	05:53:30	0	0	DRY	POOL	2	T	UH-ES	2
2014-07-10	05:53:45	0	0	DRY	POOL	2	T	UH-ES	2
2014-07-10	05:54:00	0	0	DRY	POOL	2	T	UH-ES	2
2014-07-10	05:54:15	0	0	DRY	POOL	2	T	UH-ES	2
2014-07-10	05:54:30	0	0	DRY	POOL	2	T	UH-ES	2
2014-07-10	05:54:45	0	0	DRY	POOL	2	T	UH-ES	2
2014-07-10	05:55:00	0	0	DRY	POOL	2	T	UH-ES	2
2014-07-10	05:55:15	0	0	DRY	POOL	2	T	UH-ES	2
2014-07-10	05:55:30	0	0	DRY	POOL	2	T	UH-ES	2
2014-07-10	05:55:45	0	0	DRY	POOL	2	T	UH-ES	2
2014-07-10	05:56:00	0	0	DRY	POOL	2	T	UH-ES	2
2014-07-10	05:56:15	0	0	DRY	POOL	2	T	UH-ES	2
2014-07-10	05:56:30	0	0	DRY	POOL	2	T	UH-ES	2
2014-07-10	05:56:45	0	0	DRY	POOL	2	T	UH-ES	2
2014-07-10	05:57:00	0	0	DRY	POOL	2	T	UH-ES	2
2014-07-10	05:57:15	0	0	DRY	POOL	2	T	UH-ES	2
2014-07-10	05:57:30	0	0	DRY	POOL	2	T	UH-ES	2
2014-07-10	05:57:45	0	0	DRY	POOL	2	T	UH-ES	2
2014-07-10	05:58:00	0	0	DRY	POOL	2	T	UH-ES	2
2014-07-10	05:58:15	0	0	DRY	POOL	2	T	UH-ES	2
2014-07-10	05:58:30	0	0	DRY	POOL	2	T	UH-ES	2
2014-07-10	05:58:45	0	0	DRY	POOL	2	T	UH-ES	2
2014-07-10	05:59:00	0	0	DRY	POOL	2	T	UH-ES	2
2014-07-10	05:59:15	0	0	DRY	POOL	2	T	UH-ES	2
2014-07-10	05:59:30	0	0	DRY	POOL	2	T	UH-ES	2
2014-07-10	05:59:45	0	0	DRY	POOL	2	T	UH-ES	2
2014-07-10	06:00:00	0	0	DRY	POOL	2	T	UH-ES	2
2014-07-10	06:00:15	0	0	DRY	POOL	2	T	UH-ES	2
2014-07-10	06:00:30	0	0	DRY	POOL	2	T	UH-ES	2
2014-07-10	06:00:45	0	0	DRY	POOL	2	T	UH-ES	2
2014-07-10	06:01:00	0	0	DRY	POOL	2	T	UH-ES	2
2014-07-10	06:01:15	0	0	DRY	POOL	2	T	UH-ES	2
2014-07-10	06:01:30	0	0	DRY	POOL	2	T	UH-ES	2
2014-07-10	06:01:45	0	0	DRY	POOL	2	T	UH-ES	2
2014-07-10	06:02:00	0	0	DRY	POOL	2	T	UH-ES	2
2014-07-10	06:02:15	0	0	DRY	POOL	2	T	UH-ES	2
2014-07-10	06:02:30	0	0	DRY	POOL	2	T	UH-ES	2
2014-07-10	06:02:45	0	0	DRY	POOL	2	T	UH-ES	2
2014-07-10	06:03:00	0	0	DRY	POOL	2	T	UH-ES	2
2014-07-10	06:03:15	0	0	DRY	POOL	2	T	UH-ES	2
2014-07-10	06:03:30	0	0	DRY	POOL	2	T	UH-ES	2
2014-07-10	06:03:45	0	0	DRY	POOL	2	T	UH-ES	2
2014-07-10	06:04:00	0	0	DRY	POOL	2	T	UH-ES	2
2014-07-10	06:04:15	0	0	DRY	POOL	2	T	UH-ES	2
2014-07-10	06:04:30	0	0	DRY	POOL	2	T	UH-ES	2
2014-07-10	06:04:45	0	0	DRY	POOL	2	T	UH-ES	2
2014-07-10	06:05:00	0	0	DRY	POOL	2	T	UH-ES	2
2014-07-10	06:05:15	0	0	DRY	POOL	2	T	UH-ES	2
2014-07-10	06:05:30	0	0	DRY	POOL	2	T	UH-ES	2
2014-07-10	06:05:45	0	0	DRY	POOL	2	T	UH-ES	2
2014-07-10	06:06:00	0	0	DRY	POOL	2	T	UH-ES	2
2014-07-10	06:06:15	0	0	DRY	POOL	2	T	UH-ES	2
2014-07-10	06:06:30	0	0	DRY	POOL	2	T	UH-ES	2
2014-07-10	06:06:45	0	0	DRY	POOL	2	T	N-B, Effl-UH, N-N	2				2
2014-07-10	06:07:00	0	0	DRY	POOL	2	T	N-N,	2				2
2014-07-10	06:07:15	0	0	DRY	POOL	2	T	UH-ES	2
2014-07-10	06:07:30	0	0	DRY	POOL	2	T	UH-ES	2
2014-07-10	06:07:45	0	0	DRY	POOL	2	T	UH-ES	2
2014-07-10	06:08:00	0	0	DRY	POOL	2	T	UH-ES	2
2014-07-10	06:08:15	0	0	DRY	POOL	2	T	UN-ES, B-B	2				U1
2014-07-10	06:08:30	0	0	DRY	POOL	2	T	UH-ES	2
2014-07-10	06:08:45	0	0	DRY	POOL	2	T	UH-ES	2
2014-07-10	06:09:00	0	0	DRY	POOL	2	T	UN-ES	2				U1	U1
2014-07-10	06:09:15	0	0	DRY	POOL	2	T	UN-ES	2				U1	U1
2014-07-10	06:09:30	0	0	DRY	POOL	2	T		2
2014-07-10	06:09:45	0	0	DRY	POOL	2	T	UN-EG	2				U1	U1
2014-07-10	06:10:00	0	0	DRY	POOL	2	T	UN-EG	2				U1	U1
2014-07-10	06:10:15	0	0	DRY	POOL	2	T	UN-EG	2				U1	U1
2014-07-10	06:10:30	0	0	DRY	POOL	2	T	UN-EG, UN-ES	2				U1	U1
2014-07-10	06:10:45	0	0	DRY	POOL	2	T	UN-ES, Effl-UH	2				U1	U1
2014-07-10	06:11:00	0	0	DRY	POOL	2	T	UN-ES,	2				U1	U1
2014-07-10	06:11:15	0	0	DRY	POOL	2	T	UN-ES	2				U1	U1
2014-07-10	06:11:30	0	0	DRY	POOL	2	T	UN-ES	2				U1	U1
2014-07-10	06:11:45	0	0	DRY	POOL	2	T	UN-ES	2				U1	U1
2014-07-10	06:12:00	0	0	DRY	POOL	2	T	UN-ES, UN-EB	2				U1	U1
2014-07-10	06:12:15	0	0	DRY	POOL	2	T	UN-EH, UN-EN	2				U1
2014-07-10	06:12:30	0	0	DRY	POOL	2	T	UN-EH, UN-EN	2				U1
2014-07-10	06:12:45	0	0	DRY	POOL	2	T	UN-EH, UN-EN	2				U1
2014-07-10	06:13:00	0	0	DRY	POOL	2	T	UN-EH, UN-EN	2				U1
2014-07-10	06:13:15	0	0	DRY	POOL	2	T	UN-EH, UN-EN	2				U1
2014-07-10	06:13:30	0	0	DRY	POOL	2	T	UN-EH	2				U1
2014-07-10	06:13:45	0	0	DRY	POOL	2	T	UN-EH	2				U1
2014-07-10	06:14:00	0	0	DRY	POOL	2	T	UN-EH	2				U1
2014-07-10	06:14:15	0	0	DRY	POOL	2	T	UN-EH	2				U1
2014-07-10	06:14:30	0	0	DRY	POOL	2	T	UN-EH	2				U1
2014-07-10	06:14:45	0	0	DRY	POOL	2	T	UN-EH	2				U1
2014-07-10	06:15:00	0	0	DRY	POOL	2	T	UN-EH	2				U1
2014-07-10	06:15:15	0	0	DRY	POOL	2	T	UN-EH	2				U1
2014-07-10	06:15:30	0	0	DRY	POOL	2	T	UN-EH	2				U1
2014-07-10	06:15:45	0	0	DRY	POOL	2	T	UN-EH	2				U1
2014-07-10	06:16:00	0	0	DRY	POOL	2	T	H-H	2
2014-07-10	06:16:15	0	0	DRY	POOL	2	T	H-H	2
2014-07-10	06:16:30	0	0	DRY	POOL	2	T	H-H	2
2014-07-10	06:16:45	0	0	DRY	POOL	2	T	H-H	2
2014-07-10	06:17:00	0	0	DRY	POOL	2	T	H-H	2
2014-07-10	06:17:15	0	0	DRY	POOL	2	T	H-H	2
2014-07-10	06:17:30	0	0	DRY	POOL	2	T	H-H	2
2014-07-10	06:17:45	0	0	DRY	POOL	2	T	H-H	2
2014-07-10	06:18:00	0	0	DRY	POOL	2	T	H-H	2
2014-07-10	06:18:15	0	0	DRY	POOL	2	T	H-H	2
2014-07-10	06:18:30	0	0	DRY	POOL	2	T	H-H, UN-EN	2				U1
2014-07-10	06:18:45	0	0	DRY	POOL	2	T	UN-EN, Effl-UH, N-N, H-H	2				2
2014-07-10	06:19:00	0	0	DRY	POOL	2	T	H-H, N-N	2				2
2014-07-10	06:19:15	0	0	DRY	POOL	2	T	H-H	2
2014-07-10	06:19:30	0	0	DRY	POOL	2	T	UN-ES	2				U1
2014-07-10	06:19:45	0	0	DRY	POOL	2	T	H-H	2
2014-07-10	06:20:00	0	0	DRY	POOL	2	T	H-H	2
2014-07-10	06:20:15	0	0	DRY	POOL	2	T	UN-EH	2				U1
2014-07-10	06:20:30	0	0	DRY	POOL	2	T	N-N	2				2
2014-07-10	06:20:45	0	0	DRY	POOL	2	T	H-H	2
2014-07-10	06:21:00	0	0	DRY	POOL	2	T	H-H	2
2014-07-10	06:21:15	0	0	DRY	POOL	2	T	H-H	2
2014-07-10	06:21:30	0	0	DRY	POOL	2	T	H-H	2
2014-07-10	06:21:45	0	0	DRY	POOL	2	T	H-H	2
2014-07-10	06:22:00	0	0	DRY	POOL	2	T	H-H	2
2014-07-10	06:22:15	0	0	DRY	POOL	2	T	H-H	2
2014-07-10	06:22:30	0	0	DRY	POOL	2	T	H-H	2
2014-07-10	06:22:45	0	0	DRY	POOL	2	T	H-H	2
2014-07-10	06:23:00	0	0	DRY	POOL	2	T	H-H	2
2014-07-10	06:23:15	0	0	DRY	POOL	2	T	H-H	2
2014-07-10	06:23:30	0	0	DRY	POOL	2	T	H-H	2
2014-07-10	06:23:45	0	0	DRY	POOL	2	T	H-H	2
2014-07-10	06:24:00	0	0	DRY	POOL	2	T	H-H	2
2014-07-10	06:24:15	0	0	DRY	POOL	2	T	H-H	2
2014-07-10	06:24:30	0	0	DRY	POOL	2	T	H-H	2
2014-07-10	06:24:45	0	0	DRY	POOL	2	T	H-H	2
2014-07-10	06:25:00	0	0	DRY	POOL	2	T	H-H	2
2014-07-10	06:25:15	0	0	DRY	POOL	2	T	H-H	2
2014-07-10	06:25:30	0	0	DRY	POOL	2	T	H-H	2
2014-07-10	06:25:45	0	0	DRY	POOL	2	T	H-H	2
2014-07-10	06:26:00	0	0	DRY	POOL	2	T	H-H	2
2014-07-10	06:26:15	0	0	DRY	POOL	2	T	H-H	2
2014-07-10	06:26:30	0	0	DRY	POOL	2	T	UN-EH	2				U1
2014-07-10	06:26:45	0	0	DRY	POOL	2	T	H-H	2
2014-07-10	06:27:00	0	0	DRY	POOL	2	T	UN-EH	2				U1
2014-07-10	06:27:15	0	0	DRY	POOL	2	T	N-H	2				2
2014-07-10	06:27:30	0	0	DRY	POOL	2	T	N-H	2				2
2014-07-10	06:27:45	0	0	DRY	POOL	2	T	N-H	2				2
2014-07-10	06:28:00	0	0	DRY	POOL	2	T	N-H	2				2
2014-07-10	06:28:15	0	0	DRY	POOL	2	T	N-H	2				2
2014-07-10	06:28:30	0	0	DRY	POOL	2	T	N-H	2				2
2014-07-10	06:28:45	0	0	DRY	POOL	2	T	N-H	2				2
2014-07-10	06:29:00	0	0	DRY	POOL	2	T	N-H	2				2
2014-07-10	06:29:15	0	0	DRY	POOL	2	T	N-H	2				2
2014-07-10	06:29:30	0	0	DRY	POOL	2	T	N-H	2				2
2014-07-10	06:29:45	0	0	DRY	POOL	2	T	N-H	2				2
2014-07-10	06:30:00	0	0	DRY	POOL	2	T		2
2014-07-10	06:30:15	0	0	DRY	POOL	2	T		2
2014-07-10	06:30:30	0	0	DRY	POOL	2	T		2
2014-07-10	06:30:45	0	0	DRY	POOL	2	T		2
2014-07-10	06:31:00	0	0	DRY	POOL	2	T		2
2014-07-10	06:31:15	0	0	DRY	POOL	2	T		2
2014-07-10	06:31:30	0	0	DRY	POOL	2	T		2
2014-07-10	06:31:45	0	0	DRY	POOL	2	T		2
2014-07-10	06:32:00	0	0	DRY	POOL	2	T		2
2014-07-10	06:32:15	0	0	DRY	POOL	2	T		2
2014-07-10	06:32:30	0	0	DRY	POOL	2	T		2
2014-07-10	06:32:45	0	0	DRY	POOL	2	T		2
2014-07-10	06:33:00	0	0	DRY	POOL	2	T		2
2014-07-10	06:33:15	0	0	DRY	POOL	2	T		2
2014-07-10	06:33:30	0	0	DRY	POOL	2	T		2
2014-07-10	06:33:45	0	0	DRY	POOL	2	T		2
2014-07-10	06:34:00	0	0	DRY	POOL	2	T		2
2014-07-10	06:34:15	0	0	DRY	POOL	2	T		2
2014-07-10	06:34:30	0	0	DRY	POOL	2	T		2
2014-07-10	06:34:45	0	0	DRY	POOL	2	T		2
2014-07-10	06:35:00	0	0	DRY	POOL	2	T		2
2014-07-10	06:35:15	0	0	DRY	POOL	2	T		2
2014-07-10	06:35:30	0	0	DRY	POOL	2	T		2
2014-07-10	06:35:45	0	0	DRY	POOL	2	T		2
2014-07-10	06:36:00	0	0	DRY	POOL	2	T		2
2014-07-10	06:36:15	0	0	DRY	POOL	2	T		2
2014-07-10	06:36:30	0	0	DRY	POOL	2	T		2
2014-07-10	06:36:45	0	0	DRY	POOL	2	T		2
2014-07-10	06:37:00	0	0	DRY	POOL	2	T		2
2014-07-10	06:37:15	0	0	DRY	POOL	2	T	EN-UH	2				E1
2014-07-10	06:37:30	0	0	DRY	POOL	2	T	EN-UB, Effl-UB	2				E1
2014-07-10	06:37:45	0	0	DRY	POOL	2	T	EN-UB, Effl-UB	2				E1
2014-07-10	06:38:00	0	0	DRY	POOL	2	T	N-N, EH-UN	2				2
2014-07-10	06:38:15	0	0	DRY	POOL	2	T		2
2014-07-10	06:38:30	0	0	DRY	POOL	2	T		2
2014-07-10	06:38:45	0	0	DRY	POOL	2	T		2
2014-07-10	06:39:00	0	0	DRY	POOL	2	T		2
2014-07-10	06:39:15	0	0	DRY	POOL	2	T		2
2014-07-10	06:39:30	0	0	DRY	POOL	2	T		2
2014-07-10	06:39:45	0	0	DRY	POOL	2	T		2
2014-07-10	06:40:00	0	0	DRY	POOL	2	T	EH-UB	2
2014-07-10	06:40:15	0	0	DRY	POOL	2	T	EH-UB	2
2014-07-10	06:40:30	0	0	DRY	POOL	2	T	EH-UB	2
2014-07-10	06:40:45	0	0	DRY	POOL	2	T	EH-UB	2
2014-07-10	06:41:00	0	0	DRY	POOL	2	T	EH-UB	2
2014-07-10	06:41:15	0	0	DRY	POOL	2	T	EH-UB	2
2014-07-10	06:41:30	0	0	DRY	POOL	2	T	EH-UB	2
2014-07-10	06:41:45	0	0	DRY	POOL	2	T	EH-UB	2
2014-07-10	06:42:00	0	0	DRY	POOL	2	T	EH-UB, EffL-UB	2
2014-07-10	06:42:15	0	0	DRY	POOL	2	T	EH-UB, EffL-UB	2
2014-07-10	06:42:30	0	0	DRY	POOL	2	T	B-B	2
2014-07-10	06:42:45	0	0	DRY	POOL	2	T	B-B	2
2014-07-10	06:43:00	0	0	DRY	POOL	2	T	B-B	2
2014-07-10	06:43:15	0	0	DRY	POOL	2	T	EN-US	2				E1	E1
2014-07-10	06:43:30	0	0	DRY	POOL	2	T	EN-US, Effl-UB	2				E1	E1
2014-07-10	06:43:45	0	0	DRY	POOL	2	T	N-S	2				2	2
2014-07-10	06:44:00	0	0	DRY	POOL	2	T	N-S	2				2	2
2014-07-10	06:44:15	0	0	DRY	POOL	2	T	N-S	2				2	2
2014-07-10	06:44:30	0	0	DRY	POOL	2	T	N-S	2				2	2
2014-07-10	06:44:45	0	0	DRY	POOL	2	T	N-G	2				2	2
2014-07-10	06:45:00	0	0	DRY	POOL	2	T	N-G	2				2	2
2014-07-10	06:45:15	0	0	DRY	POOL	2	T	N-G, N-B	2				2	2
2014-07-10	06:45:30	0	0	DRY	POOL	2	T	N-G, N-B	2				2	2
2014-07-10	06:45:45	0	0	DRY	POOL	2	T	B-B, N-G, Ffl-B	2				2	2
2014-07-10	06:46:00	0	0	DRY	POOL	2	T	B-B, N-G, Ffl-B	2				2
2014-07-10	06:46:15	0	0	DRY	POOL	2	T	B-B, N-G, Ffl-B		2			2
2014-07-10	06:46:30	0	0	DRY	POOL	2	T	B-B, N-G, Ffl-B,N-N					2
2014-07-10	06:46:45	0	0	DRY	POOL	2	T	B-B, N-G, Ffl-B,N-N	2				2	2
2014-07-10	06:47:00	0	0	DRY	POOL	2	T	B-B,N-G, Ffl-B, N-N	2				2	2
2014-07-10	06:47:15	0	0	DRY	POOL	2	T	B-B,N-G, Ffl-B, N-N	2				2	2
2014-07-10	06:47:30	0	0	DRY	POOL	2	T	B-B,N-G, Ffl-B, N-N	2				2	2
2014-07-10	06:47:45	0	0	DRY	POOL	2	T	B-B,N-G, Ffl-B, N-N	2				2	2
2014-07-10	06:48:00	0	0	DRY	POOL	2	T	B-B,N-G, Ffl-B, N-N	2				2	2
2014-07-10	06:48:15	0	0	DRY	POOL	2	T	B-B,N-G, Ffl-B, N-N	2				2	2
2014-07-10	06:48:30	0	0	DRY	POOL	2	T	B-B,N-G, Ffl-B, N-N	2				2	2
2014-07-10	06:48:45	0	0	DRY	POOL	2	T	B-B,N-G, Ffl-B, N-N	2				2	2
2014-07-10	06:49:00	0	0	DRY	POOL	2	T	B-B,N-G, Ffl-B, N-N	2				2	2
2014-07-10	06:49:15	0	0	DRY	POOL	2	T	B-B,N-G, Ffl-B, N-N	2				2	2
2014-07-10	06:49:30	0	0	DRY	POOL	2	T	B-B,N-G, Ffl-B, N-N	2				2	2
2014-07-10	06:49:45	0	0	DRY	POOL	2	T	B-B,N-G, Ffl-B, N-N	2				2	2
2014-07-10	06:50:00	0	0	DRY	POOL	2	T	B-B,N-G, Ffl-B, N-N	2				2	2
2014-07-10	06:50:15	0	0	DRY	POOL	2	T	B-B,N-G, Ffl-B, N-N	2				2	2
2014-07-10	06:50:30	0	0	DRY	POOL	2	T	B-B,N-G, Ffl-B, N-N	2				2	2
2014-07-10	06:50:45	0	0	DRY	POOL	2	T	B-B,N-G, Ffl-B, N-N	2				2	2
2014-07-10	06:51:00	0	0	DRY	POOL	2	T	B-B,N-G, Ffl-B, N-N	2				2	2
2014-07-10	06:51:15	0	0	DRY	POOL	2	T	N-G	2				2	2
2014-07-10	06:51:30	0	0	DRY	POOL	2	T	N-G	2				2	2
2014-07-10	06:51:45	0	0	DRY	POOL	2	T	N-G	2				2	2
2014-07-10	06:52:00	0	0	DRY	POOL	2	T	N-G	2				2	2
2014-07-10	06:52:15	0	0	DRY	POOL	2	T	N-G	2				2	2
2014-07-10	06:52:30	0	0	DRY	POOL	2	T	N-G, N-N, Ffl-Ffl	2				2	2
2014-07-10	06:52:45	0	0	DRY	POOL	2	T	N-G	2				2	2
2014-07-10	06:53:00	0	0	DRY	POOL	2	T	N-G	2				2	2
2014-07-10	06:53:15	0	0	DRY	POOL	2	T	N-G	2				2	2
2014-07-10	06:53:30	0	0	DRY	POOL	2	T	N-G	2				2	2
2014-07-10	06:53:45	0	0	DRY	POOL	2	T	N-G	2				2	2
2014-07-10	06:54:00	0	0	DRY	POOL	2	T	N-G, N-N, Ffl-Ffl	2				2	2
2014-07-10	06:54:15	0	0	DRY	POOL	2	T	N-G, N-N, Ffl-Ffl	2				2	2
2014-07-10	06:54:30	0	0	DRY	POOL	2	T	N-G, N-N, Ffl-Ffl	2				2	2
2014-07-10	06:54:45	0	0	DRY	POOL	2	T	N-G, N-N, Ffl-Ffl	2				2	2
2014-07-10	06:55:00	0	0	DRY	POOL	2	T	N-G	2				2	2
2014-07-10	06:55:15	0	0	DRY	POOL	2	T	N-G	2				2	2
2014-07-10	06:55:30	0	0	DRY	POOL	2	T	N-G	2				2	2
2014-07-10	06:55:45	0	0	DRY	POOL	2	T	EN-G	2				2	1
2014-07-10	06:56:00	0	0	DRY	POOL	2	T	EN-UG	2				2	1
2014-07-10	06:56:15	0	0	DRY	POOL	2	T	N-G	2				2	2
2014-07-10	06:56:30	0	0	DRY	POOL	2	T	N-G	2				2	2
2014-07-10	06:56:45	0	0	DRY	POOL	2	T	N-G	2				2	2
2014-07-10	06:57:00	0	0	DRY	POOL	2	T	N-G, Ffl-Ffl	2				2	2
2014-07-10	06:57:15	0	0	DRY	POOL	2	T	N-G	2				2	2
2014-07-10	06:57:30	0	0	DRY	POOL	2	T	N-G	2				2	2
2014-07-10	06:57:45	0	0	DRY	POOL	2	T	N-G	2				2	2
2014-07-10	06:58:00	0	0	DRY	POOL	2	T	N-G	2				2	2
2014-07-10	06:58:15	0	0	DRY	POOL	2	T	N-G	2				2	2
2014-07-10	06:58:30	0	0	DRY	POOL	2	T	N-N	2				2	2
2014-07-10	06:58:45	0	0	DRY	POOL	2	T	N-G	2				2	2
2014-07-10	06:59:00	0	0	DRY	POOL	2	T	N-G	2				2	2
2014-07-10	06:59:15	0	0	DRY	POOL	2	T	N-G	2				2
2014-07-10	06:59:30	0	0	DRY	POOL	2	T	N-N, Ffl-B, N-B	2	E1			2
2014-07-10	06:59:45	0	0	DRY	POOL	2	T	N-N, Ffl-B, N-B, B-B, N-Hfl	2	E1			2
2014-07-10	07:00:00	0	0	DRY	POOL	2	T	UN-S, UN-HFL	2				2
2014-07-10	07:00:15	0	0	DRY	POOL	2	T	N-N, Ffl-B, N-B, B-B, N-Hfl	2				2
2014-07-10	07:00:30	0	0	DRY	POOL	2	T	N-N, Ffl-B, N-B, B-B, N-Hfl	2				2
2014-07-10	07:00:45	0	0	DRY	POOL	2	T	N-N, Ffl-B, N-B, B-B, N-Hfl	2				2
2014-07-10	07:01:00	0	0	DRY	POOL	2	T	N-N, Ffl-B, N-B, B-B, N-Hfl	2				2
2014-07-10	07:01:15	0	0	DRY	POOL	2	T	N-N, Ffl-B, N-B, B-B, N-Hfl	2				2
2014-07-10	07:01:30	0	0	DRY	POOL	2	T	N-N, Ffl-B, N-B, B-B, N-Hfl	2				2
2014-07-10	07:01:45	0	0	DRY	POOL	2	T	N-N, Ffl-B, N-B, B-B, N-Hfl	2			2	2
2014-07-10	07:02:00	0	0	DRY	POOL	2	T	B-B, Ffl-B, N-N	2			2	2
2014-07-10	07:02:15	0	0	DRY	POOL	2	T	B-B, Ffl-B, N-N	2			2	2
2014-07-10	07:02:30	0	0	DRY	POOL	2	T	H-S, N-B, Ffl-Ffl, UN-Ehfl, N-N	2				2
2014-07-10	07:02:45	0	0	DRY	POOL	2	T	N-N, N-H	2				2
2014-07-10	07:03:00	0	0	DRY	POOL	2	T	N-N, B-B, EN-Uffl	2				2		ULA ON FLOOR
2014-07-10	07:03:15	0	0	DRY	POOL	2	T	N-N	2				2
2014-07-10	07:03:30	0	0	DRY	POOL	2	T	EN-UB, N-N,	2				2
2014-07-10	07:03:45	0	0	DRY	POOL	2	T	EN-UB, N-N,	2				2
2014-07-10	07:04:00	0	0	DRY	POOL	2	T	EN-UB, N-N,	2				2
2014-07-10	07:04:15	0	0	DRY	POOL	2	T	EN-UB, N-N,	2				2
2014-07-10	07:04:30	0	0	DRY	POOL	2	T	EN-UB, N-N, EN-UG	2			2	2
2014-07-10	07:04:45	0	0	DRY	POOL	2	T	EN-UG, N-Ffl	2			2	2
2014-07-10	07:05:00	0	0	DRY	POOL	2	T	EN-NG, N-Ffl, N-N	2			2	2
2014-07-10	07:05:15	0	0	DRY	POOL	2	T	EN-NG, N-Ffl, N-N	2	U1		2	2
2014-07-10	07:05:30	0	0	DRY	POOL	2	T	EN-NG, N-Ffl, N-N, UN-EG, UN-Ehfl	2			2	2
2014-07-10	07:05:45	0	0	DRY	POOL	2	T	N-G	2				2
2014-07-10	07:06:00	0	0	DRY	POOL	2	T	N-G	2				2
2014-07-10	07:06:15	0	0	DRY	POOL	2	T	N-G	2				2
2014-07-10	07:06:30	0	0	DRY	POOL	2	T	N-G	2				2
2014-07-10	07:06:45	0	0	DRY	POOL	2	T	N-G, Ffl-Ffl	2				2
2014-07-10	07:07:00	0	0	DRY	POOL	2	T	N-G	2				2
2014-07-10	07:07:15	0	0	DRY	POOL	2	T	N-G	2				2
2014-07-10	07:07:30	0	0	DRY	POOL	2	T	N-G, B-B	2				2
2014-07-10	07:07:45	0	0	DRY	POOL	2	T	N-G, B-B	2				2
2014-07-10	07:08:00	0	0	DRY	POOL	2	T	N-G, B-B	2				2
2014-07-10	07:08:15	0	0	DRY	POOL	2	T	N-G, B-B	2				2
2014-07-10	07:08:30	0	0	DRY	POOL	2	T	N-G, B-B	2				2
2014-07-10	07:08:45	0	0	DRY	POOL	2	T	N-G, B-B	2				2	2
2014-07-10	07:09:00	0	0	DRY	POOL	2	T		2				2	E1
2014-07-10	07:09:15	0	0	DRY	POOL	2	T		2				2	2
2014-07-10	07:09:30	0	0	DRY	POOL	2	T	N-N, N-H	2				2	2
2014-07-10	07:09:45	0	0	DRY	POOL	2	T	N-N, N-H	2	U1			2	2
2014-07-10	07:10:00	0	0	DRY	POOL	2	T	N-G	2				2	2
2014-07-10	07:10:15	0	0	DRY	POOL	2	T	N-G	2				2	2
2014-07-10	07:10:30	0	0	DRY	POOL	2	T	N-G	2				2	2
2014-07-10	07:10:45	0	0	DRY	POOL	2	T	EN-UG	2				2	2
2014-07-10	07:11:00	0	0	DRY	POOL	2	T	N-N, N-B	2				2	2
2014-07-10	07:11:15	0	0	DRY	POOL	2	T	N-N, N-B	2				2	2
2014-07-10	07:11:30	0	0	DRY	POOL	2	T	N-N, N-B, N-Ffl	2				2
2014-07-10	07:11:45	0	0	DRY	POOL	2	T	N-G, N-N, Ffl-Ffl	2	2			2
2014-07-10	07:12:00	0	0	DRY	POOL	2	T	N-G	2
2014-07-10	07:12:15	0	0	DRY	POOL	2	T	N-G	2				2	2
2014-07-10	07:12:30	0	0	DRY	POOL	2	T	N-G	2				2	E1
2014-07-10	07:12:45	0	0	DRY	POOL	2	T	N-G	2				2	2
2014-07-10	07:13:00	0	0	DRY	POOL	2	T	N-G	2				2	2
2014-07-10	07:13:15	0	0	DRY	POOL	2	T	N-G	2				2	2
2014-07-10	07:13:30	0	0	DRY	POOL	2	T		2				2	2
2014-07-10	07:13:45	0	0	DRY	POOL	2	T	UN-EB, N-G	2				2	2
2014-07-10	07:14:00	0	0	DRY	POOL	2	T	N-G	2				2	2
2014-07-10	07:14:15	0	0	DRY	POOL	2	T	N-G, UN-EH, N-N, Ffl-Ffl, B-B	2				2	E1	ULA PUSHES EARENDIL AWAY FROM HER TO STOP HIM FROM ATTEMPTING TO SUCKLE
2014-07-10	07:14:30	0	0	DRY	POOL	2	T	N-N, N-B, Ffl-B, UN-EG	2				2
2014-07-10	07:14:45	0	0	DRY	POOL	2	T	N-B, UN-Ehfl	2				2
2014-07-10	07:15:00	0	0	DRY	POOL	2	T	N-G	2				2
2014-07-10	07:15:15	0	0	DRY	POOL	2	T	EN-UB, UN-Ehfl, N-B	2				2
2014-07-10	07:15:30	0	0	DRY	POOL	2	T	N-B	2				2
2014-07-10	07:15:45	0	0	DRY	POOL	2	T	N-B,N-G	2				2
2014-07-10	07:16:00	0	0	DRY	POOL	2	T	N-H	2				2	2
2014-07-10	07:16:15	0	0	DRY	POOL	2	T	UB-EB, N-N, N-B	2				2		ULA PINS EARONDIL TO TRAMPOLINE
2014-07-10	07:16:30	0	0	DRY	POOL	2	T	EN-UB,	2				E1
2014-07-10	07:16:45	0	0	DRY	POOL	2	T	EN-UB	2				E1
2014-07-10	07:17:00	0	0	DRY	POOL	2	T	EN-UB,	2				E1
2014-07-10	07:17:15	0	0	DRY	POOL	2	T	UB-EB, N-N, N-B, Ffl-H, N-H	2				2
2014-07-10	07:17:30	0	0	DRY	POOL	2	T	N-H,N-N	2				2
2014-07-10	07:17:45	0	0	DRY	POOL	2	T	N-N, Ffl-Ffl	2				2
2014-07-10	07:18:00	0	0	DRY	POOL	2	T	N-N,Ffl-Ffl	2				2
2014-07-10	07:18:15	0	0	DRY	POOL	2	T	Ffl-B, N-N	2				2
2014-07-10	07:18:30	0	0	DRY	POOL	2	T	Ffl-B, N-N	2				2
2014-07-10	07:18:45	0	0	DRY	POOL	2	T	Ffl-B, N-N	2				2
2014-07-10	07:19:00	0	0	DRY	POOL	2	T	Ffl-B, N-N, Ffl-N	2	E1			2		MOVING AROUND TRAMPOLINE
2014-07-10	07:19:15	0	0	DRY	POOL	2	T	Ffl-B	2
2014-07-10	07:19:30	0	0	DRY	POOL	2	T	B-B	2	E1					MOVING AROUND TRAMPOLINE
2014-07-10	07:19:45	0	0	DRY	POOL	2	T	UN-EH, UN-EN	2	E1
2014-07-10	07:20:00	0	0	DRY	POOL	2	T	UN-EH, UN-EN	2	E1	U1		U1
2014-07-10	07:20:15	0	0	DRY	POOL	2	T	UN-EH, UN-EN	2	E1	U1		U1
2014-07-10	07:20:30	0	0	DRY	POOL	2	T	UN-ES	2	E1			U1		INTO THE WATER
2014-07-10	07:20:45	0	0	W's EDGE	POOL	2	T	UN-ES	2				U1
2014-07-10	07:21:00	0	0	W's EDGE	POOL	2	T	UN-ES	2	E1			U1
2014-07-10	07:21:15	0	0	W's EDGE	POOL	2	T	UN-ER	2
2014-07-10	07:21:30	0	0	W's EDGE	POOL	2	T	UN-ER	2				2
2014-07-10	07:21:45	0	0	W's EDGE	POOL	2	T	UN-ES, N-N, EN-US	2	E1			2
2014-07-10	07:22:00	0	0	W's EDGE	POOL	2	T	B-B	2	E1
2014-07-10	07:22:15	0	0	W's EDGE	POOL	2	T	B-B	2				2
2014-07-10	07:22:30	0	0	W's EDGE	POOL	2	T	Effl-UB, EN-UB	2				E1
2014-07-10	07:22:45	0	0	W's EDGE	POOL	2	T	Effl-UB, EN-UB, B-B	2	2			2
2014-07-10	07:23:00	0	0	W's EDGE	POOL	2	T		2	E1	U1
2014-07-10	07:23:15	0	0	W's EDGE	POOL	2	T		2	E1
2014-07-10	07:23:30	0	0	W's EDGE	POOL	2	T		2
2014-07-10	07:23:45	0	0	E WATER	POOL	2	<1		2	E1	U1
2014-07-10	07:24:00	0	0	EWATER	POOL	2	<1	N-N	U1	E1	U1		2
2014-07-10	07:24:15	0	0	W's EDGE	POOL	2	<1	N-B,N-N	U1	E1			2
2014-07-10	07:24:30	0	0	W's EDGE	POOL	2	T	N-G	2				2	2
2014-07-10	07:24:45	0	0	W's EDGE	POOL	2	T	N-G	2				2	2
2014-07-10	07:25:00	0	0	W's EDGE	POOL	2	T	N-G	2				2	2
2014-07-10	07:25:15	0	0	W's EDGE	POOL	2	T	N-G	2				2	2
2014-07-10	07:25:30	0	0	W's EDGE	POOL	2	T	N-G	2				2	2
2014-07-10	07:25:45	0	0	W's EDGE	POOL	2	T	N-G, N-N	2				2	2
2014-07-10	07:26:00	0	0	W's EDGE	POOL	2	T	N-G	2				2	2
2014-07-10	07:26:15	0	0	W's EDGE	POOL	2	T	N-G	2	E1				E1
2014-07-10	07:26:30	0	0	W's EDGE	POOL	2	T	N-G	2				2	2
2014-07-10	07:26:45	0	0	W's EDGE	POOL	2	T	N-G, N-Hfl	2				2	2
2014-07-10	07:27:00	0	0	W's EDGE	POOL	2	T	N-G	2				2	2
2014-07-10	07:27:15	0	0	W's EDGE	POOL	2	T	N-G	2				2	2
2014-07-10	07:27:30	0	0	W's EDGE	POOL	2	T		2				2	2
2014-07-10	07:27:45	0	0	W's EDGE	POOL	2	T	N-G	2				2	2
2014-07-10	07:28:00	0	0	W's EDGE	POOL	2	T		2				2
2014-07-10	07:28:15	0	0	W's EDGE	POOL	2	T	N-G, N-N	2				2	2
2014-07-10	07:28:30	0	0	W's EDGE	POOL	2	T	N-G, N-B	2				2	2
2014-07-10	07:28:45	0	0	W's EDGE	POOL	2	T	N-G	2				2	2
2014-07-10	07:29:00	0	0	W's EDGE	POOL	2	T	N-G, Ffl-B	2					2
2014-07-10	07:29:15	0	0	W's EDGE	POOL	2	T	N-G,	2				2	E1
2014-07-10	07:29:30	0	0	W's EDGE	POOL	2	T	EN-UG,	2				E1	E1
2014-07-10	07:29:45	0	0	W's EDGE	POOL	2	T	EN-UG,	1				E1	E1
2014-07-10	07:30:00	0	0	W's EDGE	POOL	2	T	N-G	2				2	2
2014-07-10	07:30:15	0	0	W's EDGE	POOL	2	T	N-G, N-N	2				2	2
2014-07-10	07:30:30	0	0	W's EDGE	POOL	2	T	N-G, B-B, Ffl-B	2				2	2
2014-07-10	07:30:45	0	0	W's EDGE	POOL	2	T	EN-UG, Ffl-B	2				E1	2
2014-07-10	07:31:00	0	0	W's EDGE	POOL	2	T	N-G, N-B	2				2	2
2014-07-10	07:31:15	0	0	W's EDGE	POOL	2	T	N-N, Ffl-B, N-B	2	E1			2
2014-07-10	07:31:30	0	0	W's EDGE	POOL	2	T	UN-ES, EN-UB, Ffl-B	2				2	2
2014-07-10	07:31:45	0	0	W's EDGE	POOL	2	T	N-B, N-G	2				2	2
2014-07-10	07:32:00	0	0	W's EDGE	POOL	2	T	N-G	2				2	2
2014-07-10	07:32:15	0	0	W's EDGE	POOL	2	T	n-n, Ffl- b		2		2	2	2
2014-07-10	07:32:30	0	0	W's EDGE	POOL	2	T	N-B				2	2
2014-07-10	07:32:45	0	0	W's EDGE	POOL	2	T	EN-UB, en-uhfl	2				E1
2014-07-10	07:33:00	0	0	W's EDGE	POOL	2	T		2
2014-07-10	07:33:15	0	0	W's EDGE	POOL	2	T	B-B, N-N, Ffl-B	2				2		ULA ROLLS OFF THE TRAMPOLINE
2014-07-10	07:33:30	0	0	W's EDGE	POOL	2	<1	EN-UN	2				E1
2014-07-10	07:33:45	0	0	W's EDGE	POOL	2	<1	EN-Uhfl	2	U1			E1
2014-07-10	07:34:00	0	0	W's EDGE	POOL	2	<1	EN-Uhfl	2				E1
2014-07-10	07:34:15	0	0	W's EDGE	POOL	2	<1	EN-UB	2				E1
2014-07-10	07:34:30	0	0	W's EDGE	POOL	2	<1	EN-UB	2				E1
2014-07-10	07:34:45	0	0	W's EDGE	POOL	2	<1	EN-UB	2	E1			E1
2014-07-10	07:35:00	0	0	W's EDGE	POOL	2	<1	EN-UB	2				E1
2014-07-10	07:35:15	0	0	W's EDGE	POOL	2	<1	EN-UB	2				E1
2014-07-10	07:35:30	0	0	W's EDGE	POOL	2	T	EN-UB	2				E1
2014-07-10	07:35:45	0	0	W's EDGE	POOL	2	T	N-N	2				2		BOTH ON THE FLOOR
2014-07-10	07:36:00	0	0	W's EDGE	POOL	2	T	N-N, EFfl-UB,	2				2
2014-07-10	07:36:15	0	0	W's EDGE	POOL	2	T	EN-UB	E1	U1			E1
2014-07-10	07:36:30	0	0	W's EDGE	POOL	2	<1	EN-UR	2	U1			2	2
2014-07-10	07:36:45	0	0	W's EDGE	POOL	2	<1	N-B, N-G	2				2	2
2014-07-10	07:37:00	0	0	W's EDGE	POOL	2	<1	N-G, Uffl-EH	2				2	2
2014-07-10	07:37:15	0	0	W's EDGE	POOL	2	<1	N-G	2	E1			2	2
2014-07-10	07:37:30	0	0	W's EDGE	POOL	1	<1			U1
2014-07-10	07:38:30	0	0	WATER	POOL	1	T			U1		U1
2014-07-10	07:38:45	0	0	WATER	POOL	1	T			U1		U1
2014-07-10	07:39:00	0	0	WATER	POOL	2	T			U1	E1	2
2014-07-10	07:39:15	0	0	E WATER	POOL	2	T	EN-UG, EN-UB, EN-Uhfl		U1			E1		ULA LEAVES THE WATER
2014-07-10	07:39:30	0	0	E WATER	POOL	2	T	EN-Uffl	U1			E1	E1
2014-07-10	07:39:45	0	0	E WATER	POOL	2	T		U1			E1
2014-07-10	07:40:00	0	0	E WATER	POOL	2	<1		U1			E1
2014-07-10	07:40:15	0	0	E WATER	POOL	2	<1		U1			E1
2014-07-10	07:40:30	0	0	WATER	POOL	2	<1			U1
2014-07-10	07:40:45	0	0	WATER	POOL	2	<1	N-B	2				2
2014-07-10	07:41:00	0	0	WATER	POOL	1	T					1
2014-07-10	07:41:15	0	0	WATER	POOL	1	<1
2014-07-10	08:55:30	0	0	DRY	POOL	1	<1			U1
2014-07-10	08:55:45	0	0	DRY	POOL	1	<1			U1
2014-07-10	08:56:00	0	0	DRY	POOL	2	<1			2
2014-07-10	08:56:15	0	0	DRY	POOL	2	<1			2
2014-07-10	08:56:30	0	0	DRY	POOL	2	<1	EN-UG	2				E1
2014-07-10	08:56:45	0	0	DRY	POOL	2	<1	Ehfl-UH		E1	U1
2014-07-10	08:57:00	0	0	DRY	POOL	1	<1			U1
2014-07-10	08:57:15	0	0	DRY	POOL	2	<1			E1	U1				BOTH UNDER TRAMPOLINE ULA HEAD SHOWING EARENDAL HFL
2014-07-10	08:57:30	0	0	DRY	POOL	1	<1
2014-07-10	08:57:45	0	0	DRY	POOL	1	<1			E1
2014-07-10	08:58:00	0	0	W's EDGE	POOL	1	<1			E1
2014-07-10	08:58:15	0	0	W's EDGE	POOL	1	<1			E1					EARENDIL RYING TO GET IN THE POOL
2014-07-10	08:58:30	0	0	W's EDGE	POOL	2	<1			E1
2014-07-10	08:58:45	0	0	W's EDGE	POOL	2	<1			E1
2014-07-10	08:59:00	0	0	W's EDGE	POOL	2	<1		2
2014-07-10	08:59:15	0	0	W's EDGE	POOL	2	<1	UN-Ehfl	2				U1
2014-07-10	08:59:30	0	0	W's EDGE	POOL	1	<1		1
2014-07-10	08:59:45	0	0	W's EDGE	POOL	1	<1		1
2014-07-10	09:00:00	0	0	W's EDGE	POOL	1	<1			E1
2014-07-10	09:00:15	0	0	W's EDGE	POOL	1	<1		1
2014-07-10	09:00:30	0	0	W's EDGE	POOL	2	<1	N-N	2				2
2014-07-10	09:00:45	0	0	W's EDGE	POOL	2	<1		2
2014-07-10	09:01:00	0	0	W's EDGE	POOL	2	<1	N-N	2	U1			2
2014-07-10	09:01:15	0	0	W's EDGE	POOL	2	<1		2
2014-07-10	09:01:30	0	0	W's EDGE	POOL	2	<1	N-N	2				2
2014-07-10	09:01:45	0	0	W's EDGE	POOL	2	<1		2
2014-07-10	09:02:00	0	0	W's EDGE	POOL	2	<1	N-N	2				2
2014-07-10	09:02:15	0	0	W's EDGE	POOL	2	<1		2
2014-07-10	09:02:30	0	0	W's EDGE	POOL	1	<1		E1
2014-07-10	09:02:45	0	0	W's EDGE	POOL	1	<1		E1
2014-07-10	09:03:00	0	0	W's EDGE	POOL	2	<1					2
2014-07-10	09:03:15	0	0	W's EDGE	POOL	2	<1					2
2014-07-10	09:03:30	0	0	W's EDGE	POOL	2	<1					2
2014-07-10	09:03:45	0	0	W's EDGE	POOL	1	<1
2014-07-10	09:04:00	0	0	W's EDGE	POOL	1	<1			E1
2014-07-10	09:04:15	0	0	W's EDGE	POOL	1	<1		E1
2014-07-10	09:04:30	0	0	W's EDGE	POOL	1	<1		E1
2014-07-10	09:04:45	0	0	W's EDGE	POOL	1	<1		E1
2014-07-10	09:05:00	0	0	W's EDGE	POOL	1	<1		E1
2014-07-10	09:05:15	0	0	W's EDGE	POOL	1	<1		E1
2014-07-10	09:05:30	0	0	W's EDGE	POOL	1	<1		E1
2014-07-10	09:05:45	0	0	W's EDGE	POOL	1	<1		E1
2014-07-10	09:06:00	0	0	W's EDGE	POOL	1	<1		E1
2014-07-10	09:06:15	0	0	W's EDGE	POOL	2	<1	EN-UB	E1	U1			E1
2014-07-10	09:06:30	0	0	W's EDGE	POOL	2	<1		2
2014-07-10	09:06:45	0	0	W's EDGE	POOL	2	<1		2
2014-07-10	09:07:00	0	0	W's EDGE	POOL	2	<1		2
2014-07-10	09:07:15	0	0	W's EDGE	POOL	2	<1		2
2014-07-10	09:07:30	0	0	W's EDGE	POOL	2	<1		2	U1
2014-07-10	09:07:45	0	0	W's EDGE	POOL	2	<1		2
2014-07-10	09:08:00	0	0	DRY	POOL	2	<1	EN-Uhfl	2				E1
2014-07-10	09:08:15	0	0	DRY	POOL	2	<1	EN-Uhfl	2				E1
2014-07-10	09:08:30	0	0	DRY	POOL	2	<1	EN-Uhfl	2				E1
2014-07-10	09:08:45	0	0	DRY	POOL	2	<1		2
2014-07-10	09:09:00	0	0	DRY	POOL	2	<1		2
2014-07-10	09:09:15	0	0	DRY	POOL	2	<1	EN-Uhfl	2				E1
2014-07-10	09:09:30	0	0	DRY	POOL	2	<1		2
2014-07-10	09:09:45	0	0	DRY	POOL	2	<1		2	U1
2014-07-10	09:10:00	0	0	DRY	POOL	2	<1	EN-UB	E1	U1			E1
2014-07-10	09:10:15	0	0	DRY	POOL	2	<1	EN-UB, Effl-UH	E1	U1			E1		ULA CLIMBS ON THE TRAMPOLINE
2014-07-10	09:10:30	0	0	DRY	POOL	2	<1	N-B	E1	U1			2
2014-07-10	09:10:45	0	0	DRY	POOL	2	<1	N-B	2				2
2014-07-10	09:11:00	0	0	DRY	POOL	2	<1	N-B	2				2
2014-07-10	09:11:15	0	0	DRY	POOL	2	<1	N-G	2				2
2014-07-10	09:11:30	0	0	DRY	POOL	2	<1	N-G	2				2
2014-07-10	09:11:45	0	0	DRY	POOL	2	<1	N-G	2				2
2014-07-10	09:12:00	0	0	DRY	POOL	2	<1	UN-EG	2				U1
2014-07-10	09:12:15	0	0	DRY	POOL	2	<1	N-G	2				2
2014-07-10	09:12:30	0	0	DRY	POOL	2	<1	UN-EG	2				U1
2014-07-10	09:12:45	0	0	DRY	POOL	2	<1	UN-EG	2				U1
2014-07-10	09:13:00	0	0	DRY	POOL	2	<1	UN-EG	2				U1	U1
2014-07-10	09:13:15	0	0	DRY	POOL	2	<1	N-G	2				2
2014-07-10	09:13:30	0	0	DRY	POOL	2	<1	N-G	2				2
2014-07-10	09:13:45	0	0	DRY	POOL	2	<1	N-N, UN-EG	2				2
2014-07-10	09:14:00	0	0	DRY	POOL	2	<1	UN-EG. EffL-UH	2				U1	U1
2014-07-10	09:14:15	0	0	DRY	POOL	2	<1	UN-EG	2				U1	U1
2014-07-10	09:14:30	0	0	DRY	POOL	2	<1		2					U1
2014-07-10	09:14:45	0	0	DRY	POOL	2	<1	Effl-UB, UN-EB	2				U1
2014-07-10	09:15:00	0	0	DRY	POOL	2	<1	UN-EB	2				U1
2014-07-10	09:15:15	0	0	DRY	POOL	2	<1	B-B	2
2014-07-10	09:15:30	0	0	DRY	POOL	2	<1	B-B	2
2014-07-10	09:45:00	0	0	WATER	POOL	2	T	N-N, N-B				2	2
2014-07-10	09:45:15	0	0	WATER	POOL	2	T	N-N, N-B				2	2
2014-07-10	09:45:30	0	0	WATER	POOL	2	T	N-N, N-B				2	2
2014-07-10	09:45:45	0	0	WATER	POOL	2	T	N-N, N-B				2	2
2014-07-10	09:46:00	0	0	WATER	POOL	2	T	N-N, N-B	2			2	2
2014-07-10	09:46:15	0	0	WATER	POOL	2	T	N-B	U1			2	2
2014-07-10	09:46:30	0	0	WATER	POOL	2	T	UN-EB, N-B	2				2
2014-07-10	09:46:45	0	0	WATER	POOL	2	T	N-B	2			2	2
2014-07-10	09:47:00	0	0	WATER	POOL	2	T	N-B				2	2
2014-07-10	09:47:15	0	0	WATER	POOL	2	T	N-B					2
2014-07-10	09:47:30	0	0	WATER	POOL	2	T	N-B	2			2	2
2014-07-10	09:47:45	0	0	WATER	POOL	2	T		2
2014-07-10	09:48:00	0	0	WATER	POOL	2	T	N-N, N-B					2
2014-07-10	09:48:15	0	0	W's EDGE	POOL	2	T	EN-Uhfl		U1	E1		E1
2014-07-10	09:48:30	0	0	W's EDGE	POOL	2	T		U1	2
2014-07-10	09:48:45	0	0	W's EDGE	POOL	2	T		1U		U1
2014-07-10	09:49:00	0	0	W's EDGE	POOL	2	T		2
2014-07-10	09:49:15	0	0	W's EDGE	POOL	2	T	UN-EB	2	E1			U1
2014-07-10	09:49:30	0	0	W's EDGE	POOL	2	T		U1	E1
2014-07-10	09:49:45	0	0	W's EDGE	POOL	2	<1	Uffl-Effl	2
2014-07-10	09:50:00	0	0	W's EDGE	POOL	2	<1		2
2014-07-10	09:50:15	0	0	W's EDGE	POOL	2	<1		2
2014-07-10	09:50:30	0	0	W's EDGE	POOL	2	<1		2
2014-07-10	09:50:45	0	0	W's EDGE	POOL	2	<1		2
2014-07-10	09:51:00	0	0	W's EDGE	POOL	2	<1		2	E1
2014-07-10	09:51:15	0	0	W's EDGE	POOL	2	<1		2
2014-07-10	09:51:30	0	0	W's EDGE	POOL	2	<1		2
2014-07-10	09:51:45	0	0	W's EDGE	POOL	2	<1		2
2014-07-10	09:52:00	0	0	W's EDGE	POOL	2	<1		2
2014-07-10	09:52:15	0	0	W's EDGE	POOL	2	T	UN-EB	2	U1			U1
2014-07-10	09:52:30	1	0	W's EDGE	POOL	2	T	N-N, N-B	2				2		CAME IN T TAKE PHOTOS
2014-07-10	09:52:45	1	0	W's EDGE	POOL	2	T	UN-EB	2				U1		SEALS INTERESTED IN THE CAMERA AND KEEPER
2014-07-10	09:53:00	1	0	W's EDGE	POOL	2	T	UN-EB	2				U1
2014-07-10	09:53:15	0	0	W's EDGE	POOL	2	T	UN-EB	2				U1
2014-07-10	09:53:30	0	0	W's EDGE	POOL	2	T	UN-EB	2				U1
2014-07-10	09:53:45	0	0	W's EDGE	POOL	2	T	UN-EG	2				U1
2014-07-10	09:54:00	0	0	W's EDGE	POOL	2	<1		2
2014-07-10	09:54:15	0	0	W's EDGE	POOL	2	T	UN-EG	2				U1
2014-07-10	09:54:30	0	0	W's EDGE	POOL	2	T	UN-EB	2				U1
2014-07-10	09:54:45	0	0	W's EDGE	POOL	2	T	N-B	2				2
2014-07-10	09:55:00	0	0	W's EDGE	POOL	2	T		2	U1
2014-07-10	09:55:15	0	0	W's EDGE	POOL	2	T		2
2014-07-10	09:55:30	0	0	W's EDGE	POOL	2	<1		2
2014-07-10	09:55:45	0	0	W's EDGE	POOL	2	<1		2
2014-07-10	09:56:00	0	0	W's EDGE	POOL	2	<1		2
2014-07-10	09:56:15	0	0	W's EDGE	POOL	2	<1	Ffl-H	2
2014-07-10	09:56:30	0	0	W's EDGE	POOL	2	<1		2
2014-07-10	09:56:45	0	0	W's EDGE	POOL	2	<1		2
2014-07-10	09:57:00	0	0	W's EDGE	POOL	2	<1		2
2014-07-10	09:57:15	0	0	W's EDGE	POOL	2	<1		2
2014-07-10	09:57:30	0	0	W's EDGE	POOL	2	<1		2
2014-07-10	09:57:45	0	0	W's EDGE	POOL	2	<1		2
2014-07-10	09:58:00	0	0	W's EDGE	POOL	2	<1		2
2014-07-10	09:58:15	0	0	W's EDGE	POOL	2	<1		2
2014-07-10	09:58:30	0	0	W's EDGE	POOL	2	<1		2
2014-07-10	09:58:45	0	0	W's EDGE	POOL	2	<1		2
2014-07-10	09:59:00	0	0	W's EDGE	POOL	2	<1		2
2014-07-10	09:59:15	0	0	W's EDGE	POOL	2	<1		2
2014-07-10	09:59:30	0	0	W's EDGE	POOL	2	<1		2
2014-07-10	09:59:45	0	0	W's EDGE	POOL	2	<1		2
2014-07-10	10:00:00	0	0	DRY	POOL	2	<1		2
2014-07-10	10:00:15	0	0	DRY	POOL	2	<1		2
2014-07-10	10:00:30	0	0	DRY	POOL	2	<1		2
2014-07-10	10:00:45	0	0	DRY	POOL	2	<1		2
2014-07-10	10:01:00	0	0	DRY	POOL	2	<1	N-H	2				U1
2014-07-10	10:01:15	0	0	DRY	POOL	2	<1		2
2014-07-10	10:01:30	0	0	DRY	POOL	2	<1		2
2014-07-10	10:01:45	0	0	DRY	POOL	2	<1		2
2014-07-10	10:02:00	0	0	DRY	POOL	2	<1		2
2014-07-10	10:02:15	0	0	DRY	POOL	2	<1		2
2014-07-10	10:02:30	0	0	DRY	POOL	2	T	N-B	2				E1
2014-07-10	10:02:45	0	0	DRY	POOL	2	T	N-B	2				2
2014-07-10	10:03:00	0	0	DRY	POOL	2	<1		2
2014-07-10	10:03:15	0	0	DRY	POOL	2	<1		2
2014-07-10	10:03:30	0	0	DRY	POOL	2	<1		2
[truncated: 10,620 more rows]

## Sheet: Coral&Pearl
date	time	keepers present	feeding	Zone	bath or pool	pups visible	distance between pair body length	FORM OF CONTACT	Individual or pair- rest	Directional movement	Following movement	Play	No. Nosing exchanges	Suckling	Notes
2016-07-15	00:00:00	0	0	DRY	POOL	2	T	Ffl-B,	2
2016-07-15	00:00:15	0	0	DRY	POOL	2	T		2
2016-07-15	00:00:30	0	0	DRY	POOL	2	T		2
2016-07-15	00:00:45	0	0	DRY	POOL	2	T		2
2016-07-15	00:01:00	0	0	DRY	POOL	2	T		2
2016-07-15	00:01:15	0	0	DRY	POOL	2	T		2
2016-07-15	00:01:30	0	0	DRY	POOL	2	T		2
2016-07-15	00:01:45	0	0	DRY	POOL	2	T		2
2016-07-15	00:02:00	0	0	DRY	POOL	2	T		2
2016-07-15	00:02:15	0	0	DRY	POOL	2	T		2
2016-07-15	00:02:30	0	0	DRY	POOL	2	T		2
2016-07-15	00:02:45	0	0	DRY	POOL	2	T		2
2016-07-15	00:03:00	0	0	DRY	POOL	2	T		2
2016-07-15	00:03:15	0	0	DRY	POOL	2	T		2
2016-07-15	00:03:30	0	0	DRY	POOL	2	T		2
2016-07-15	00:03:45	0	0	DRY	POOL	2	T		2
2016-07-15	00:04:00	0	0	DRY	POOL	2	T		2
2016-07-15	00:04:15	0	0	DRY	POOL	2	T		2
2016-07-15	00:04:30	0	0	DRY	POOL	2	T		2
2016-07-15	00:04:45	0	0	DRY	POOL	2	T		2
2016-07-15	00:05:00	0	0	DRY	POOL	2	T	N-N	2
2016-07-15	00:05:15	0	0	DRY	POOL	2	T	N-N	2				3
2016-07-15	00:05:30	0	0	DRY	POOL	2	T	N-B, N-N	2
2016-07-15	00:05:45	0	0	DRY	POOL	2	T		2
2016-07-15	00:06:00	0	0	DRY	POOL	2	T	N-N	2
2016-07-15	00:06:15	0	0	DRY	POOL	2	T		2
2016-07-15	00:06:30	0	0	DRY	POOL	2	T		2
2016-07-15	00:06:45	0	0	DRY	POOL	2	T	N-N, N-B	2
2016-07-15	00:07:00	0	0	DRY	POOL	2	T		2
2016-07-15	00:07:15	0	0	DRY	POOL	2	T		2
2016-07-15	00:07:30	0	0	DRY	POOL	2	T		2
2016-07-15	00:07:45	0	0	DRY	POOL	2	T		2
2016-07-15	00:08:00	0	0	DRY	POOL	2	T		2
2016-07-15	00:08:15	0	0	DRY	POOL	2	T		2
2016-07-15	00:08:30	0	0	DRY	POOL	2	T		2
2016-07-15	00:08:45	0	0	DRY	POOL	2	T		2
2016-07-15	00:09:00	0	0	DRY	POOL	2	T		2
2016-07-15	00:09:15	0	0	DRY	POOL	2	T		2
2016-07-15	00:09:30	0	0	DRY	POOL	2	T		2
2016-07-15	00:09:45	0	0	DRY	POOL	2	T		2
2016-07-15	00:10:00	0	0	DRY	POOL	2	T		2
2016-07-15	00:10:15	0	0	DRY	POOL	2	T		2
2016-07-15	00:10:30	0	0	DRY	POOL	2	T		2
2016-07-15	00:10:45	0	0	DRY	POOL	2	T		2
2016-07-15	00:11:00	0	0	DRY	POOL	2	T		2
2016-07-15	00:11:15	0	0	DRY	POOL	2	T		2
2016-07-15	00:11:30	0	0	DRY	POOL	2	T	Ffl-B,	2
2016-07-15	00:11:45	0	0	DRY	POOL	2	T		2
2016-07-15	00:12:00	0	0	DRY	POOL	2	T		2
2016-07-15	00:12:15	0	0	DRY	POOL	2	T	N-B, N-N	2
2016-07-15	00:12:30	0	0	DRY	POOL	2	T	N-Ffl	2
2016-07-15	00:12:45	0	0	DRY	POOL	2	T		2
2016-07-15	00:13:00	0	0	DRY	POOL	2	T		2
2016-07-15	00:13:15	0	0	DRY	POOL	2	T	N-B	2
2016-07-15	00:13:30	0	0	DRY	POOL	2	T	N-N	2
2016-07-15	00:13:45	0	0	DRY	POOL	2	T		2
2016-07-15	00:14:00	0	0	DRY	POOL	2	T		2
2016-07-15	00:14:15	0	0	DRY	POOL	2	T		2
2016-07-15	00:14:30	0	0	DRY	POOL	2	T		2
2016-07-15	00:14:45	0	0	DRY	POOL	2	T		2
2016-07-15	01:00:00	0	0	DRY	POOL	2	T		2
2016-07-15	01:00:15	0	0	DRY	POOL	2	T		2
2016-07-15	01:00:30	0	0	DRY	POOL	2	T	N-N	2
2016-07-15	01:00:45	0	0	DRY	POOL	2	T		2
2016-07-15	01:01:00	0	0	DRY	POOL	2	T		2
2016-07-15	01:01:15	0	0	DRY	POOL	2	T	H-H	2
2016-07-15	01:01:30	0	0	DRY	POOL	2	T		2						SCRATCHING
2016-07-15	01:01:45	0	0	DRY	POOL	2	T		2
2016-07-15	01:02:00	0	0	DRY	POOL	2	T		2
2016-07-15	01:02:15	0	0	DRY	POOL	2	T		2
2016-07-15	01:02:30	0	0	DRY	POOL	2	T		2
2016-07-15	01:02:45	0	0	DRY	POOL	2	T		2
2016-07-15	01:03:00	0	0	DRY	POOL	2	T		2
2016-07-15	01:03:15	0	0	DRY	POOL	2	T		2
2016-07-15	01:03:30	0	0	DRY	POOL	2	T		2
2016-07-15	01:03:45	0	0	DRY	POOL	2	T		2
2016-07-15	01:04:00	0	0	DRY	POOL	2	T		2
2016-07-15	01:04:15	0	0	DRY	POOL	2	T		2
2016-07-15	01:04:30	0	0	DRY	POOL	2	T		2
2016-07-15	01:04:45	0	0	DRY	POOL	2	T		2
2016-07-15	01:05:00	0	0	DRY	POOL	2	T	H-H	2
2016-07-15	01:05:15	0	0	DRY	POOL	2	T		2
2016-07-15	01:05:30	0	0	DRY	POOL	2	T		2
2016-07-15	01:05:45	0	0	DRY	POOL	2	T		2
2016-07-15	01:06:00	0	0	DRY	POOL	2	T		2
2016-07-15	01:06:15	0	0	DRY	POOL	2	T		2
2016-07-15	01:06:30	0	0	DRY	POOL	2	T	N-B, H-H	2
2016-07-15	01:06:45	0	0	DRY	POOL	2	T		2
2016-07-15	01:07:00	0	0	DRY	POOL	2	T		2
2016-07-15	01:07:15	0	0	DRY	POOL	2	T		2
2016-07-15	01:07:30	0	0	DRY	POOL	2	T	N-B, H-H	2
2016-07-15	01:07:45	0	0	DRY	POOL	2	T		2
2016-07-15	01:08:00	0	0	DRY	POOL	2	T		2
2016-07-15	01:08:15	0	0	DRY	POOL	2	T	H-B	2
2016-07-15	01:08:30	0	0	DRY	POOL	2	T		2
2016-07-15	01:08:45	0	0	DRY	POOL	2	T		2
2016-07-15	01:09:00	0	0	DRY	POOL	2	T		2
2016-07-15	01:09:15	0	0	DRY	POOL	2	T		2
2016-07-15	01:09:30	0	0	DRY	POOL	2	T		2
2016-07-15	01:09:45	0	0	DRY	POOL	2	T	H-B	2						STREACHING
2016-07-15	01:10:00	0	0	DRY	POOL	2	T		2
2016-07-15	01:10:15	0	0	DRY	POOL	2	T		2
2016-07-15	01:10:30	0	0	DRY	POOL	2	T	N-B,	2
2016-07-15	01:10:45	0	0	DRY	POOL	2	T		2
2016-07-15	01:11:00	0	0	DRY	POOL	2	T		2
2016-07-15	01:11:15	0	0	DRY	POOL	2	T		2
2016-07-15	01:11:30	0	0	DRY	POOL	2	T		2
2016-07-15	01:11:45	0	0	DRY	POOL	2	T		2
2016-07-15	01:12:00	0	0	DRY	POOL	2	T		2
2016-07-15	01:12:15	0	0	DRY	POOL	2	T		2
2016-07-15	01:12:30	0	0	DRY	POOL	2	T	H-B, N-B	2
2016-07-15	01:12:45	0	0	DRY	POOL	2	T		2
2016-07-15	01:13:00	0	0	DRY	POOL	2	T		2
2016-07-15	01:13:15	0	0	DRY	POOL	2	T		2
2016-07-15	01:13:30	0	0	DRY	POOL	2	T		2
2016-07-15	01:13:45	0	0	DRY	POOL	2	T		2
2016-07-15	01:14:00	0	0	DRY	POOL	2	T	N-H	2						SCRATCHING
2016-07-15	01:14:15	0	0	DRY	POOL	2	T		2
2016-07-15	01:14:30	0	0	DRY	POOL	2	T		2
2016-07-15	01:14:45	0	0	DRY	POOL	2	T		2
2016-07-15	02:00:00	0	0	DRY	POOL	2	T		2
2016-07-15	02:00:15	0	0	DRY	POOL	2	T		2
2016-07-15	02:00:30	0	0	DRY	POOL	2	T		2
2016-07-15	02:00:45	0	0	DRY	POOL	2	T		2
2016-07-15	02:01:00	0	0	DRY	POOL	2	T		2
2016-07-15	02:01:15	0	0	DRY	POOL	2	T	N-B, H-B	2
2016-07-15	02:01:30	0	0	DRY	POOL	2	T		2
2016-07-15	02:01:45	0	0	DRY	POOL	2	T		2
2016-07-15	02:02:00	0	0	DRY	POOL	2	T		2
2016-07-15	02:02:15	0	0	DRY	POOL	2	T	H-B	2
2016-07-15	02:02:30	0	0	DRY	POOL	2	T		2
2016-07-15	02:02:45	0	0	DRY	POOL	2	T		2
2016-07-15	02:03:00	0	0	DRY	POOL	2	T		2
2016-07-15	02:03:15	0	0	DRY	POOL	2	T	N-B, N-H, FFl-B,	2
2016-07-15	02:03:30	0	0	DRY	POOL	2	T	N-H	2					P1
2016-07-15	02:03:45	0	0	DRY	POOL	2	<1	N-B	2					P1
2016-07-15	02:04:00	0	0	DRY	POOL	2	<1	N-B	2					P1
2016-07-15	02:04:15	0	0	DRY	POOL	2	T	N-B	2					P1
2016-07-15	02:04:30	0	0	DRY	POOL	2	T	N-B	2					P1
2016-07-15	02:04:45	0	0	DRY	POOL	2	T	N-B	2					P1
2016-07-15	02:05:00	0	0	DRY	POOL	2	T	N-B	2					P1
2016-07-15	02:05:15	0	0	DRY	POOL	2	T	N-B	2					P1
2016-07-15	02:05:30	0	0	DRY	POOL	2	T	PN-B, N-N, Cffl-B, PH-B	2					P1
2016-07-15	02:05:45	0	0	DRY	POOL	2	T	PN-B, N-N, Cffl-B, PH-B	2					P1
2016-07-15	02:06:00	0	0	DRY	POOL	2	T	Ffl-B, N-B	2					P1
2016-07-15	02:06:15	0	0	DRY	POOL	2	T	N-Ffl, N-B, Ffl-B	2					P1
2016-07-15	02:06:30	0	0	DRY	POOL	2	T	Ffl-B, PN-B,	2					P1
2016-07-15	02:06:45	0	0	DRY	POOL	2	T	Ffl-B, PN-B,	2					P1
2016-07-15	02:07:00	0	0	DRY	POOL	2	T	FfL-B, N-B	2					P1
2016-07-15	02:07:15	0	0	DRY	POOL	2	T	FfL-B, N-B	2					P1
2016-07-15	02:07:30	0	0	DRY	POOL	2	T	FfL-B, N-B	2					P1
2016-07-15	02:07:45	0	0	DRY	POOL	2	T	Ffl-B, PN-B,	2					P1
2016-07-15	02:08:00	0	0	DRY	POOL	2	T	Ffl-B, PN-B,	2					P1
2016-07-15	02:08:15	0	0	DRY	POOL	2	T	Ffl-B, PN-B,	2					P1
2016-07-15	02:08:30	0	0	DRY	POOL	2	T	Ffl-B, PN-B,	2					P1
2016-07-15	02:08:45	0	0	DRY	POOL	2	T	Ffl-B, N-B,	2					P1
2016-07-15	02:09:00	0	0	DRY	POOL	2	T	Ffl-B, N-B,	2					P1
2016-07-15	02:09:15	0	0	DRY	POOL	2	T	Ffl-B, N-B,	2					P1
2016-07-15	02:09:30	0	0	DRY	POOL	2	T	Ffl-B, N-B,	2					P1
2016-07-15	02:09:45	0	0	DRY	POOL	2	T	Ffl-B, N-B,	2					P1
2016-07-15	02:10:00	0	0	DRY	POOL	2	T	Ffl-B, N-B,	2					P1
2016-07-15	02:10:15	0	0	DRY	POOL	2	T	Ffl-B, N-B,	2					P1
2016-07-15	02:10:30	0	0	DRY	POOL	2	T	Ffl-B, N-B	2					P1
2016-07-15	02:10:45	0	0	DRY	POOL	2	T	Ffl-B, N-B,	2					P1
2016-07-15	02:11:00	0	0	DRY	POOL	2	T	Ffl-B, N-B, H-B	2					P1
2016-07-15	02:11:15	0	0	DRY	POOL	2	T	H-B	2					P1
2016-07-15	02:11:30	0	0	DRY	POOL	2	T	H-B	2					P1
2016-07-15	02:11:45	0	0	DRY	POOL	2	T	H-B	2
2016-07-15	02:12:00	0	0	DRY	POOL	2	T	H-B	2
2016-07-15	02:12:15	0	0	DRY	POOL	2	T	N-B	2					P1
2016-07-15	02:12:30	0	0	DRY	POOL	2	T	N-B	2
2016-07-15	02:12:45	0	0	DRY	POOL	2	T	N-B,	2					P1
2016-07-15	02:13:00	0	0	DRY	POOL	2	T	N-B,	2					P1
2016-07-15	02:13:15	0	0	DRY	POOL	2	T	N-B,	2
2016-07-15	02:13:30	0	0	DRY	POOL	2	T	H-B	2
2016-07-15	02:13:45	0	0	DRY	POOL	2	T	N-B	2
2016-07-15	02:14:00	0	0	DRY	POOL	2	T	H-B	2
2016-07-15	02:14:15	0	0	DRY	POOL	2	T	H-B	2
2016-07-15	02:14:30	0	0	DRY	POOL	2	T	H-B	2
2016-07-15	02:14:45	0	0	DRY	POOL	2	T	H-B	2
2016-07-15	03:00:00	0	0	DRY	POOL	2	T		2
2016-07-15	03:00:15	0	0	DRY	POOL	2	T		2
2016-07-15	03:00:30	0	0	DRY	POOL	2	T		2
2016-07-15	03:00:45	0	0	DRY	POOL	2	T		2
2016-07-15	03:01:00	0	0	DRY	POOL	2	T		2
2016-07-15	03:01:15	0	0	DRY	POOL	2	T		2
2016-07-15	03:01:30	0	0	DRY	POOL	2	T		2
2016-07-15	03:01:45	0	0	DRY	POOL	2	T		2
2016-07-15	03:02:00	0	0	DRY	POOL	2	T		2
2016-07-15	03:02:15	0	0	DRY	POOL	2	T		2
2016-07-15	03:02:30	0	0	DRY	POOL	2	T	FfL-Hfl	2
2016-07-15	03:02:45	0	0	DRY	POOL	2	T		2
2016-07-15	03:03:00	0	0	DRY	POOL	2	T		2
2016-07-15	03:03:15	0	0	DRY	POOL	2	T		2
2016-07-15	03:03:30	0	0	DRY	POOL	2	T		2
2016-07-15	03:03:45	0	0	DRY	POOL	2	T		2
2016-07-15	03:04:00	0	0	DRY	POOL	2	T		2
2016-07-15	03:04:15	0	0	DRY	POOL	2	T		2
2016-07-15	03:04:30	0	0	DRY	POOL	2	T		2
2016-07-15	03:04:45	0	0	DRY	POOL	2	T		2
2016-07-15	03:05:00	0	0	DRY	POOL	2	T		2
2016-07-15	03:05:15	0	0	DRY	POOL	2	T		2
2016-07-15	03:05:30	0	0	DRY	POOL	2	T	Ffl-B	2
2016-07-15	03:05:45	0	0	DRY	POOL	2	T		2
2016-07-15	03:06:00	0	0	DRY	POOL	2	T		2
2016-07-15	03:06:15	0	0	DRY	POOL	2	T		2
2016-07-15	03:06:30	0	0	DRY	POOL	2	T		2
2016-07-15	03:06:45	0	0	DRY	POOL	2	T		2
2016-07-15	03:07:00	0	0	DRY	POOL	2	T		2
2016-07-15	03:07:15	0	0	DRY	POOL	2	T		2
2016-07-15	03:07:30	0	0	DRY	POOL	2	T		2
2016-07-15	03:07:45	0	0	DRY	POOL	2	T		2
2016-07-15	03:08:00	0	0	DRY	POOL	2	T		2
2016-07-15	03:08:15	0	0	DRY	POOL	2	T		2
2016-07-15	03:08:30	0	0	DRY	POOL	2	T		2
2016-07-15	03:08:45	0	0	DRY	POOL	2	T		2
2016-07-15	03:09:00	0	0	DRY	POOL	2	T		2
2016-07-15	03:09:15	0	0	DRY	POOL	2	T		2
2016-07-15	03:09:30	0	0	DRY	POOL	2	T		2
2016-07-15	03:09:45	0	0	DRY	POOL	2	T		2
2016-07-15	03:10:00	0	0	DRY	POOL	2	T		2
2016-07-15	03:10:15	0	0	DRY	POOL	2	T		2
2016-07-15	03:10:30	0	0	DRY	POOL	2	T		2
2016-07-15	03:10:45	0	0	DRY	POOL	2	T		2
2016-07-15	03:11:00	0	0	DRY	POOL	2	T		2
2016-07-15	03:11:15	0	0	DRY	POOL	2	T		2
2016-07-15	03:11:30	0	0	DRY	POOL	2	T		2
2016-07-15	03:11:45	0	0	DRY	POOL	2	T		2
2016-07-15	03:12:00	0	0	DRY	POOL	2	T		2
2016-07-15	03:12:15	0	0	DRY	POOL	2	T		2
2016-07-15	03:12:30	0	0	DRY	POOL	2	T		2
2016-07-15	03:12:45	0	0	DRY	POOL	2	T		2
2016-07-15	03:13:00	0	0	DRY	POOL	2	T		2
2016-07-15	03:13:15	0	0	DRY	POOL	2	T		2
2016-07-15	03:13:30	0	0	DRY	POOL	2	T		2
2016-07-15	03:13:45	0	0	DRY	POOL	2	T		2
2016-07-15	03:14:00	0	0	DRY	POOL	2	T		2
2016-07-15	03:14:15	0	0	DRY	POOL	2	T		2
2016-07-15	03:14:30	0	0	DRY	POOL	2	T		2
2016-07-15	03:14:45	0	0	DRY	POOL	2	T		2
2016-07-15	04:00:00	0	0	DRY	POOL	2	T		2
2016-07-15	04:00:15	0	0	DRY	POOL	2	T		2
2016-07-15	04:00:30	0	0	DRY	POOL	2	T		2
2016-07-15	04:00:45	0	0	DRY	POOL	2	T		2
2016-07-15	04:01:00	0	0	DRY	POOL	2	T		2
2016-07-15	04:01:15	0	0	DRY	POOL	2	T		2
2016-07-15	04:01:30	0	0	DRY	POOL	2	T		2
2016-07-15	04:01:45	0	0	DRY	POOL	2	T	FfL-B	2
2016-07-15	04:02:00	0	0	DRY	POOL	2	T		2
2016-07-15	04:02:15	0	0	DRY	POOL	2	T		2
2016-07-15	04:02:30	0	0	DRY	POOL	2	T		2
2016-07-15	04:02:45	0	0	DRY	POOL	2	T		2
2016-07-15	04:03:00	0	0	DRY	POOL	2	T		2
2016-07-15	04:03:15	0	0	DRY	POOL	2	T		2
2016-07-15	04:03:30	0	0	DRY	POOL	2	T		2
2016-07-15	04:03:45	0	0	DRY	POOL	2	T		2
2016-07-15	04:04:00	0	0	DRY	POOL	2	T		2
2016-07-15	04:04:15	0	0	DRY	POOL	2	T		2
2016-07-15	04:04:30	0	0	DRY	POOL	2	T		2
2016-07-15	04:04:45	0	0	DRY	POOL	2	T		2
2016-07-15	04:05:00	0	0	DRY	POOL	2	T		2
2016-07-15	04:05:15	0	0	DRY	POOL	2	T		2
2016-07-15	04:05:30	0	0	DRY	POOL	2	T		2
2016-07-15	04:05:45	0	0	DRY	POOL	2	T		2
2016-07-15	04:06:00	0	0	DRY	POOL	2	T		2
2016-07-15	04:06:15	0	0	DRY	POOL	2	T		2
2016-07-15	04:06:30	0	0	DRY	POOL	2	T		2
2016-07-15	04:06:45	0	0	DRY	POOL	2	T		2
2016-07-15	04:07:00	0	0	DRY	POOL	2	T		2
2016-07-15	04:07:15	0	0	DRY	POOL	2	T		2
2016-07-15	04:07:30	0	0	DRY	POOL	2	T		2
2016-07-15	04:07:45	0	0	DRY	POOL	2	T		2
2016-07-15	04:08:00	0	0	DRY	POOL	2	T		2
2016-07-15	04:08:15	0	0	DRY	POOL	2	T		2
2016-07-15	04:08:30	0	0	DRY	POOL	2	T		2
2016-07-15	04:08:45	0	0	DRY	POOL	2	T		2
2016-07-15	04:09:00	0	0	DRY	POOL	2	T		2
2016-07-15	04:09:15	0	0	DRY	POOL	2	T		2
2016-07-15	04:09:30	0	0	DRY	POOL	2	T		2
2016-07-15	04:09:45	0	0	DRY	POOL	2	T		2
2016-07-15	04:10:00	0	0	DRY	POOL	2	T		2
2016-07-15	04:10:15	0	0	DRY	POOL	2	T		2
2016-07-15	04:10:30	0	0	DRY	POOL	2	T		2
2016-07-15	04:10:45	0	0	DRY	POOL	2	T		2
2016-07-15	04:11:00	0	0	DRY	POOL	2	T	FfL-B	2
2016-07-15	04:11:15	0	0	DRY	POOL	2	T		2
2016-07-15	04:11:30	0	0	DRY	POOL	2	T	FfL-B	2
2016-07-15	04:11:45	0	0	DRY	POOL	2	T		2
2016-07-15	04:12:00	0	0	DRY	POOL	2	T		2
2016-07-15	04:12:15	0	0	DRY	POOL	2	T		2
2016-07-15	04:12:30	0	0	DRY	POOL	2	T		2
2016-07-15	04:12:45	0	0	DRY	POOL	2	T		2
2016-07-15	04:13:00	0	0	DRY	POOL	2	T		2
2016-07-15	04:13:15	0	0	DRY	POOL	2	T		2
2016-07-15	04:13:30	0	0	DRY	POOL	2	T		2
2016-07-15	04:13:45	0	0	DRY	POOL	2	T		2
2016-07-15	04:14:00	0	0	DRY	POOL	2	T		2
2016-07-15	04:14:15	0	0	DRY	POOL	2	T		2
2016-07-15	04:14:30	0	0	DRY	POOL	2	T		2
2016-07-15	04:14:45	0	0	DRY	POOL	2	T		2
2016-07-15	05:00:00	0	0	DRY	POOL	2	T	FFL-B	2
2016-07-15	05:00:15	0	0	DRY	POOL	2	T		2
2016-07-15	05:00:30	0	0	DRY	POOL	2	T		2
2016-07-15	05:00:45	0	0	DRY	POOL	2	T		2
2016-07-15	05:01:00	0	0	DRY	POOL	2	T		2
2016-07-15	05:01:15	0	0	DRY	POOL	2	T		2
2016-07-15	05:01:30	0	0	DRY	POOL	2	T		2
2016-07-15	05:01:45	0	0	DRY	POOL	2	T		2
2016-07-15	05:02:00	0	0	DRY	POOL	2	T		2
2016-07-15	05:02:15	0	0	DRY	POOL	2	T		2
2016-07-15	05:02:30	0	0	DRY	POOL	2	T		2
2016-07-15	05:02:45	0	0	DRY	POOL	2	T		2
2016-07-15	05:03:00	0	0	DRY	POOL	2	T		2
2016-07-15	05:03:15	0	0	DRY	POOL	2	T		2
2016-07-15	05:03:30	0	0	DRY	POOL	2	T		2
2016-07-15	05:03:45	0	0	DRY	POOL	2	T		2
2016-07-15	05:04:00	0	0	DRY	POOL	2	T		2
2016-07-15	05:04:15	0	0	DRY	POOL	2	T		2
2016-07-15	05:04:30	0	0	DRY	POOL	2	T		2
2016-07-15	05:04:45	0	0	DRY	POOL	2	T		2
2016-07-15	05:05:00	0	0	DRY	POOL	2	T		2
2016-07-15	05:05:15	0	0	DRY	POOL	2	T	FFl-B	2
2016-07-15	05:05:30	0	0	DRY	POOL	2	T		2
2016-07-15	05:05:45	0	0	DRY	POOL	2	T		2
2016-07-15	05:06:00	0	0	DRY	POOL	2	T		2
2016-07-15	05:06:15	0	0	DRY	POOL	2	T		2
2016-07-15	05:06:30	0	0	DRY	POOL	2	T		2
2016-07-15	05:06:45	0	0	DRY	POOL	2	T		2
2016-07-15	05:07:00	0	0	DRY	POOL	2	T		2
2016-07-15	05:07:15	0	0	DRY	POOL	2	T		2
2016-07-15	05:07:30	0	0	DRY	POOL	2	T		2
2016-07-15	05:07:45	0	0	DRY	POOL	2	T		2
2016-07-15	05:08:00	0	0	DRY	POOL	2	T		2
2016-07-15	05:08:15	0	0	DRY	POOL	2	T		2
2016-07-15	05:08:30	0	0	DRY	POOL	2	T		2
2016-07-15	05:08:45	0	0	DRY	POOL	2	T		2
2016-07-15	05:09:00	0	0	DRY	POOL	2	T		2
2016-07-15	05:09:15	0	0	DRY	POOL	2	T		2
2016-07-15	05:09:30	0	0	DRY	POOL	2	T		2
2016-07-15	05:09:45	0	0	DRY	POOL	2	T		2
2016-07-15	05:10:00	0	0	DRY	POOL	2	T		2
2016-07-15	05:10:15	0	0	DRY	POOL	2	T		2
2016-07-15	05:10:30	0	0	DRY	POOL	2	T		2
2016-07-15	05:10:45	0	0	DRY	POOL	2	T		2
2016-07-15	05:11:00	0	0	DRY	POOL	2	T		2
2016-07-15	05:11:15	0	0	DRY	POOL	2	T		2
2016-07-15	05:11:30	0	0	DRY	POOL	2	T		2
2016-07-15	05:11:45	0	0	DRY	POOL	2	T		2
2016-07-15	05:12:00	0	0	DRY	POOL	2	T		2
2016-07-15	05:12:15	0	0	DRY	POOL	2	T		2
2016-07-15	05:12:30	0	0	DRY	POOL	2	T		2
2016-07-15	05:12:45	0	0	DRY	POOL	2	T		2
2016-07-15	05:13:00	0	0	DRY	POOL	2	T		2
2016-07-15	05:13:15	0	0	DRY	POOL	2	T		2
2016-07-15	05:13:30	0	0	DRY	POOL	2	T		2
2016-07-15	05:13:45	0	0	DRY	POOL	2	T		2
2016-07-15	05:14:00	0	0	DRY	POOL	2	T		2
2016-07-15	05:14:15	0	0	DRY	POOL	2	T		2
2016-07-15	05:14:30	0	0	DRY	POOL	2	T		2
2016-07-15	05:14:45	0	0	DRY	POOL	2	T		2
2016-07-15	06:00:00	0	0	DRY	POOL	2	<1		2
2016-07-15	06:00:15	0	0	DRY	POOL	2	<1	N-Hfl	2
2016-07-15	06:00:30	0	0	DRY	POOL	2	<1		2
2016-07-15	06:00:45	0	0	DRY	POOL	2	<1	N-G, N-HFL	2
2016-07-15	06:01:00	0	0	DRY	POOL	2	<1	N-G,	2
2016-07-15	06:01:15	0	0	DRY	POOL	2	<1		2
2016-07-15	06:01:30	0	0	DRY	POOL	2	<1	N-Hf, N-G, Ffl-B, H-B	2
2016-07-15	06:01:45	0	0	DRY	POOL	2	<1	H-B, N-G	2
2016-07-15	06:02:00	0	0	DRY	POOL	2	<1		2
2016-07-15	06:02:15	0	0	DRY	POOL	2	<1		2
2016-07-15	06:02:30	0	0	DRY	POOL	2	<1		2
2016-07-15	06:02:45	0	0	DRY	POOL	2	<1		2
2016-07-15	06:03:00	0	0	DRY	POOL	2	<1		2
2016-07-15	06:03:15	0	0	DRY	POOL	2	<1		2
2016-07-15	06:03:30	0	0	DRY	POOL	2	<1		2
2016-07-15	06:03:45	0	0	DRY	POOL	2	<1	N-Hfl, N-G	2
2016-07-15	06:04:00	0	0	DRY	POOL	2	<1		2
2016-07-15	06:04:15	0	0	DRY	POOL	2	<1	N-Hfl, N-G, FfL-B	2
2016-07-15	06:04:30	0	0	DRY	POOL	2	<1	H-B, N-B, FFl-B	2
2016-07-15	06:04:45	0	0	DRY	POOL	2	T	H-B	2
2016-07-15	06:05:00	0	0	DRY	POOL	2	T	H-B	2
2016-07-15	06:05:15	0	0	DRY	POOL	2	T		2
2016-07-15	06:05:30	0	0	DRY	POOL	2	T	N-B, H-B, FFl-B	2
2016-07-15	06:05:45	0	0	DRY	POOL	2	T	B-B, FFl-B	2
2016-07-15	06:06:00	0	0	DRY	POOL	2	T	Ffl-B, PB-B, CN-B	2
2016-07-15	06:06:15	0	0	DRY	POOL	2	T	B-B, FFl-B	2
2016-07-15	06:06:30	0	0	DRY	POOL	2	T	B-B, FFl-B	2
2016-07-15	06:06:45	0	0	DRY	POOL	2	T		2
2016-07-15	06:07:00	0	0	DRY	POOL	2	T	N-Hfl, FFl-B, N-B	2
2016-07-15	06:07:15	0	0	DRY	POOL	2	T	N-B, FFl-B	2
2016-07-15	06:07:30	0	0	DRY	POOL	2	T	N-N, CFfL-B, B-B	2
2016-07-15	06:07:45	0	0	DRY	POOL	2	T	N-B, CFfL-B	2
2016-07-15	06:08:00	0	0	DRY	POOL	2	T	N-B	2					C1
2016-07-15	06:08:15	0	0	DRY	POOL	2	T	N-B, FFl-B	2					C1
2016-07-15	06:08:30	0	0	DRY	POOL	2	T	N-B	2					C1
2016-07-15	06:08:45	0	0	DRY	POOL	2	T	N-B, FFl-B	2					C1
2016-07-15	06:09:00	0	0	DRY	POOL	2	T	N-B, CFfL-B	2					C1
2016-07-15	06:09:15	0	0	DRY	POOL	2	T	N-B, FFl-B	2					C1
2016-07-15	06:09:30	0	0	DRY	POOL	2	T	N-B, FFl-B	2					C1
2016-07-15	06:09:45	0	0	DRY	POOL	2	T	N-B, FFL-B	2					C1
2016-07-15	06:10:00	0	0	DRY	POOL	2	T	N-B, FfL-B	2					C1
2016-07-15	06:10:15	0	0	DRY	POOL	2	T	N-B, FfL-B	2					C1
2016-07-15	06:10:30	0	0	DRY	POOL	2	T	N-B, FfL-B	2					C1
2016-07-15	06:10:45	0	0	DRY	POOL	2	T	N-B, FfL-B	2					C1
2016-07-15	06:11:00	0	0	DRY	POOL	2	T	N-B, FfL-B	2					C1
2016-07-15	06:11:15	0	0	DRY	POOL	2	T	N-B, FfL-B	2					C1
2016-07-15	06:11:30	0	0	DRY	POOL	2	T	N-B, FfL-B	2					C1
2016-07-15	06:11:45	0	0	DRY	POOL	2	T	N-B, FfL-B	2					C1
2016-07-15	06:12:00	0	0	DRY	POOL	2	T	N-B, FfL-B, N-N	2					C1
2016-07-15	06:12:15	0	0	DRY	POOL	2	T	N-B, FfL-B	2					C1
2016-07-15	06:12:30	0	0	DRY	POOL	2	T	N-B, FfL-B	2					C1
2016-07-15	06:12:45	0	0	DRY	POOL	2	T	N-B, FfL-B	2					C1
2016-07-15	06:13:00	0	0	DRY	POOL	2	T	N-B, FfL-B, N-N	2					C1
2016-07-15	06:13:15	0	0	DRY	POOL	2	T	N-B, FfL-B, N-N	2					C1
2016-07-15	06:13:30	0	0	DRY	POOL	2	T	N-B, FfL-B, N-N, CN-Ffl, N-B	2					2
2016-07-15	06:13:45	0	0	DRY	POOL	2	T	N-G, ffL-B	2					2
2016-07-15	06:14:00	0	0	DRY	POOL	2	T	N-G, ffL-B, CB-B	2					2
2016-07-15	06:14:15	0	0	DRY	POOL	2	T	N-G, ffL-B, B-B	2
2016-07-15	06:14:30	0	0	DRY	POOL	2	T	B-B, FFl-B	2
2016-07-15	06:14:45	0	0	DRY	POOL	2	T	N-G, ffL-B, B-B	2					C1
2016-07-15	07:00:00	0	0	DRY	POOL	2	T		2
2016-07-15	07:00:15	0	0	DRY	POOL	2	T		2
2016-07-15	07:00:30	0	0	DRY	POOL	2	T		2
2016-07-15	07:00:45	0	0	DRY	POOL	2	T		2
2016-07-15	07:01:00	0	0	DRY	POOL	2	T		2
2016-07-15	07:01:15	0	0	DRY	POOL	2	T		2
2016-07-15	07:01:30	0	0	DRY	POOL	2	T		2
2016-07-15	07:01:45	0	0	DRY	POOL	2	T		2
2016-07-15	07:02:00	0	0	DRY	POOL	2	T		2
2016-07-15	07:02:15	0	0	DRY	POOL	2	T		2
2016-07-15	07:02:30	0	0	DRY	POOL	2	T		2
2016-07-15	07:02:45	0	0	DRY	POOL	2	T		2
2016-07-15	07:03:00	0	0	DRY	POOL	2	T		2
2016-07-15	07:03:15	0	0	DRY	POOL	2	T		2
2016-07-15	07:03:30	0	0	DRY	POOL	2	T		2
2016-07-15	07:03:45	0	0	DRY	POOL	2	T		2
2016-07-15	07:04:00	0	0	DRY	POOL	2	T		2
2016-07-15	07:04:15	0	0	DRY	POOL	2	T		2
2016-07-15	07:04:30	0	0	DRY	POOL	2	T		2
2016-07-15	07:04:45	0	0	DRY	POOL	2	T		2
2016-07-15	07:05:00	0	0	DRY	POOL	2	T		2
2016-07-15	07:05:15	0	0	DRY	POOL	2	T		2
2016-07-15	07:05:30	0	0	DRY	POOL	2	T		2
2016-07-15	07:05:45	0	0	DRY	POOL	2	T		2
2016-07-15	07:06:00	0	0	DRY	POOL	2	T		2
2016-07-15	07:06:15	0	0	DRY	POOL	2	T		2
2016-07-15	07:06:30	0	0	DRY	POOL	2	T		2
2016-07-15	07:06:45	0	0	DRY	POOL	2	T		2
2016-07-15	07:07:00	0	0	DRY	POOL	2	T		2
2016-07-15	07:07:15	0	0	DRY	POOL	2	T		2
2016-07-15	07:07:30	0	0	DRY	POOL	2	T		2
2016-07-15	07:07:45	0	0	DRY	POOL	2	T		2
2016-07-15	07:08:00	0	0	DRY	POOL	2	T		2
2016-07-15	07:08:15	0	0	DRY	POOL	2	T		2
2016-07-15	07:08:30	0	0	DRY	POOL	2	T		2
2016-07-15	07:08:45	0	0	DRY	POOL	2	T		2
2016-07-15	07:09:00	0	0	DRY	POOL	2	T		2
2016-07-15	07:09:15	0	0	DRY	POOL	2	T		2
2016-07-15	07:09:30	0	0	DRY	POOL	2	T		2
2016-07-15	07:09:45	0	0	DRY	POOL	2	T		2
2016-07-15	07:10:00	0	0	DRY	POOL	2	T		2
2016-07-15	07:10:15	0	0	DRY	POOL	2	T		2
2016-07-15	07:10:30	0	0	DRY	POOL	2	T		2
2016-07-15	07:10:45	0	0	DRY	POOL	2	T		2
2016-07-15	07:11:00	0	0	DRY	POOL	2	T		2
2016-07-15	07:11:15	0	0	DRY	POOL	2	T		2
2016-07-15	07:11:30	0	0	DRY	POOL	2	T		2
2016-07-15	07:11:45	0	0	DRY	POOL	2	T		2
2016-07-15	07:12:00	0	0	DRY	POOL	2	T		2
2016-07-15	07:12:15	0	0	DRY	POOL	2	T		2
2016-07-15	07:12:30	0	0	DRY	POOL	2	T		2
2016-07-15	07:12:45	0	0	DRY	POOL	2	T		2
2016-07-15	07:13:00	0	0	DRY	POOL	2	T		2
2016-07-15	07:13:15	0	0	DRY	POOL	2	T		2
2016-07-15	07:13:30	0	0	DRY	POOL	2	T		2
2016-07-15	07:13:45	0	0	DRY	POOL	2	T	H-B	2
2016-07-15	07:14:00	0	0	DRY	POOL	2	T		2
2016-07-15	07:14:15	0	0	DRY	POOL	2	T		2
2016-07-15	07:14:30	0	0	DRY	POOL	2	T		2
2016-07-15	07:14:45	0	0	DRY	POOL	2	T		2
2016-07-15	08:00:00	1	0	WATER	BOTH	1	2<					P1			Coral not visible while pearl plays in the pool with a dog toy
2016-07-15	08:00:15	1	0	WATER	BOTH	1	2<					P1
2016-07-15	08:00:30	1	0	WATER	BOTH	1	2<					P1
2016-07-15	08:00:45	1	0	WATER	BOTH	1	2<					P1
2016-07-15	08:01:00	1	0	WATER	BOTH	1	2<					P1
2016-07-15	08:01:15	1	0	WATER	BOTH	1	2<					P1
2016-07-15	08:01:30	1	0	WATER	BOTH	1	2<					P1
2016-07-15	08:01:45	1	0	W's EDGE	POOL	2	2<			C1		P1
2016-07-15	08:02:00	1	0	W's EDGE	POOL	2	1-2			C1		P1
2016-07-15	08:02:15	1	0	W's EDGE	POOL	2	<1	N-N, N-B	P1	C1
2016-07-15	08:02:30	1	0	WATER	POOL	2	<1	N-Hfl, N-B				2
2016-07-15	08:02:45	1	0	WATER	POOL	2	<1	N-Hfl, N-B				2
2016-07-15	08:03:00	1	0	WATER	POOL	2	<1	N-N, N-Hfl, N-B	2						INTERACTING WITH THE DOG TOY AND EACH OTHER CORAL MORE WITH DOG TOY
2016-07-15	08:03:15	1	0	WATER	POOL	2	<1	N-Hfl, N-B	2
2016-07-15	08:03:30	1	0	WATER	POOL	2	<1	N-Hfl, N-B				2
2016-07-15	08:03:45	1	0	WATER	POOL	2	<1	N-Hfl, N-B				2
2016-07-15	08:04:00	1	0	WATER	POOL	2	<1	N-Hfl, N-B, FfL-B
2016-07-15	08:04:15	1	0	WATER	POOL	2	<1	N-Hfl, N-B, H-B, FfL-B							SUE LEAVES, CORAL DISTRACTED BY SUE
2016-07-15	08:04:30	1	0	WATER	POOL	2	<1	N-B, N-Hfl
2016-07-15	08:04:45	1	0	WATER	POOL	2	<1	N-B, N-ffl	C1			P1			CORAL DISTRACTED BY SUE
2016-07-15	08:05:00	1	0	WATER	POOL	2	<1		2						CORAL FALLS OUT OF POOL TAIL OVER FLIPPERS
2016-07-15	08:05:15	0	0	W's EDGE	POOL	2	<1	N-B, N-Hfl,	P1	C1
2016-07-15	08:05:30	0	0	W's EDGE	POOL	2	<1	PN-Hfl, N-N, N-B	P1	C1
2016-07-15	08:05:45	0	0	WATER	POOL	2	<1	N-Hfl, N-B				2
2016-07-15	08:06:00	0	0	WATER	POOL	2	<1	N-N, N-B, N-Hfl	2			2
2016-07-15	08:06:15	0	0	WATER	POOL	2	<1	N-G, N-HFl	2
2016-07-15	08:06:30	0	0	WATER	POOL	2	<1	N-Hfl, N-B	2
2016-07-15	08:06:45	0	0	WATER	POOL	2	<1	N-N, N-B	2
2016-07-15	08:07:00	0	0	WATER	POOL	2	<1	N-Hfl, N-B	2
2016-07-15	08:07:15	0	0	WATER	POOL	2	<1	N-Hfl, N-B				2
2016-07-15	08:07:30	0	0	WATER	POOL	2	<1	N-Hfl				2
2016-07-15	08:07:45	0	0	WATER	POOL	2	<1	N-N, N-B, CN-Hfl, B-B	2
2016-07-15	08:08:00	0	0	WATER	POOL	2	<1	N-Hfl				2
2016-07-15	08:08:15	0	0	WATER	POOL	2	<1	N-B, PN-Hfl	2
2016-07-15	08:08:30	0	0	WATER	POOL	2	<1	N-B, B-B,	2
2016-07-15	08:08:45	0	0	WATER	POOL	2	<1	FfL-B, N-B	2
2016-07-15	08:09:00	0	0	WATER	POOL	2	<1	N-N, N-B, FFl-B				2
2016-07-15	08:09:15	0	0	WATER	POOL	2	<1	N-N, N-B, FFl-B				2
2016-07-15	08:09:30	0	0	WATER	POOL	2	<1	N-Hfl, N-B				2
2016-07-15	08:09:45	0	0	WATER	POOL	2	<1	FFL-B, N-Hfl				2
2016-07-15	08:10:00	0	0	WATER	POOL	2	<1	N-Hfl,				2
2016-07-15	08:10:15	0	0	WATER	POOL	2	<1	N-B, N-Hfl, FFL-B				2
2016-07-15	08:10:30	0	0	WATER	POOL	2	<1	N-Hfl, N-Ffl	2
2016-07-15	08:10:45	0	0	WATER	POOL	2	<1	N-HFl				2
2016-07-15	08:11:00	0	0	WATER	POOL	2	<1	N-N, N-BFfL-B	2
2016-07-15	08:11:15	0	0	WATER	POOL	2	<1	N-HFl,	P1			C1
2016-07-15	08:11:30	0	0	WATER	POOL	2	<1	N-HFl,	P1			C1
2016-07-15	08:11:45	0	0	WATER	POOL	2	<1	N-HFl, N-B, B-B, N-N	P1			C1
2016-07-15	08:12:00	0	0	WATER	POOL	2	<1		2
2016-07-15	08:12:15	0	0	WATER	POOL	2	<1	N-B	2
2016-07-15	08:12:30	0	0	WATER	POOL	2	<1	N-B, N-N				2
2016-07-15	08:12:45	0	0	WATER	POOL	2	<1	N-Hfl, N-B				2
2016-07-15	08:13:00	0	0	WATER	POOL	2	<1	N-HfL, N-B				2
2016-07-15	08:13:15	0	0	WATER	POOL	2	<1	N-HfL				2
2016-07-15	08:13:30	0	0	WATER	POOL	2	<1	N-Hfl	P1			C1
2016-07-15	08:13:45	0	0	WATER	POOL	2	<1	N-N, CB-B, CN-B	P1			C1
2016-07-15	08:14:00	0	0	WATER	POOL	2	<1	N-Hfl, N-B				2
2016-07-15	08:14:15	0	0	WATER	POOL	2	<1	N-HFl, FFL-B	2
2016-07-15	08:14:30	0	0	WATER	POOL	2	<1	N-HFl				2
2016-07-15	08:14:45	0	0	WATER	POOL	2	<1	N-N, N-B, N-Hfl				2
2016-07-15	08:15:00	0	0	WATER	POOL	2	<1	N-Hfl, PN-B	2
2016-07-15	08:15:15	0	0	WATER	POOL	2	<1	N-Hfl	C1			P1
2016-07-15	08:15:30	0	0	WATER	POOL	2	<1	N-HfL, N-B				2
2016-07-15	08:15:45	0	0	WATER	POOL	2	<1	N-Hfl, FfL-B				2
2016-07-15	08:16:00	0	0	WATER	POOL	2	<1	N-N, N-B,				2
2016-07-15	08:16:15	0	0	WATER	POOL	2	<1	N-B, N-HFl	2
2016-07-15	08:16:30	0	0	WATER	POOL	2	<1	N-HFl, N-B	2
2016-07-15	08:16:45	0	0	WATER	POOL	2	<1	N-B, N-Hfl, FFL-B				2
2016-07-15	08:17:00	0	0	WATER	POOL	2	<1	N-Hfl, N-B, N-Ffl	C1			P1
2016-07-15	08:17:15	0	0	WATER	POOL	2	<1	N-Hfl	2
2016-07-15	08:17:30	0	0	WATER	POOL	2	<1	N-HFl, N-B				2
2016-07-15	08:17:45	0	0	WATER	POOL	2	<1	N-N, N-B, N-HFl, FfL-B				2
2016-07-15	08:18:00	0	0	WATER	POOL	2	<1	N-HfL				2
2016-07-15	08:18:15	0	0	WATER	POOL	2	<1	FfL-B, N-Hfl				2
2016-07-15	08:18:30	0	0	WATER	POOL	2	<1	N-B, N-Hfl				2
2016-07-15	08:18:45	0	0	WATER	POOL	2	<1	N-HfL	2
2016-07-15	08:19:00	0	0	WATER	POOL	2	<1	N-HfL	2
2016-07-15	08:19:15	0	0	WATER	POOL	2	<1	N-HFL, N-B				2
2016-07-15	08:19:30	0	0	WATER	POOL	2	<1	N-B	2
2016-07-15	08:19:45	0	0	WATER	POOL	2	<1	B-B	2
2016-07-15	08:20:00	0	0	WATER	POOL	2	<1	N-B, N-HFl	2
2016-07-15	08:20:15	0	0	WATER	POOL	2	<1	N-HFl	2
2016-07-15	09:00:00	0	0	W's EDGE	POOL	2	<1	N-N,	C1			P1			PEARL IN POOL CORAL ON TRAMPLINE
2016-07-15	09:00:15	0	0	W's EDGE	POOL	2	<1	N-N, N-B, FFL-B	2
2016-07-15	09:00:30	0	0	W's EDGE	POOL	2	<1	N-N, N-B, FFL-B	2
2016-07-15	09:00:45	0	0	W's EDGE	POOL	2	<1	N-N, N-B,	2
2016-07-15	09:01:00	0	0	W's EDGE	POOL	2	<1		2
2016-07-15	09:01:15	0	0	W's EDGE	POOL	2	<1		2
2016-07-15	09:01:30	0	0	W's EDGE	POOL	2	<1		2
2016-07-15	09:01:45	0	0	W's EDGE	POOL	2	<1	PN-B, N-N, CFFL-B	2
2016-07-15	09:02:00	0	0	W's EDGE	POOL	2	<1	FFL-B	2
2016-07-15	09:02:15	0	0	W's EDGE	POOL	2	<1	FFl-B, N-B	P1	C1
2016-07-15	09:02:30	0	0	W's EDGE	BOTH	1	1-2		P1	C1
2016-07-15	09:02:45	0	0	W's EDGE	BOTH	1	2<		P1
2016-07-15	09:03:00	0	0	W's EDGE	BOTH	1	2<		P1
2016-07-15	09:03:15	0	0	W's EDGE	BOTH	1	2<		P1
2016-07-15	09:03:30	0	0	W's EDGE	BOTH	1	2<		P1
2016-07-15	09:03:45	0	0	W's EDGE	BOTH	1	2<		P1
2016-07-15	09:04:00	0	0	W's EDGE	BOTH	1	2<		P1
2016-07-15	09:04:15	0	0	W's EDGE	BOTH	1	2<		P1
2016-07-15	09:04:30	0	0	W's EDGE	BOTH	1	2<		P1
2016-07-15	09:04:45	0	0	W's EDGE	BOTH	1	2<		P1
2016-07-15	09:05:00	0	0	W's EDGE	BOTH	1	2<			P1
2016-07-15	09:05:15	0	0	W's EDGE	BOTH	1	2<		P1
2016-07-15	09:05:30	0	0	W's EDGE	BOTH	1	2<			P1
2016-07-15	09:05:45	0	0	W's EDGE	BOTH	1	2<		P1
2016-07-15	09:06:00	0	0	W's EDGE	BOTH	1	2<		P1
2016-07-15	09:11:30	0	0	W's EDGE	POOL	1	<1			P1
2016-07-15	09:11:45	0	0	DRY	POOL	2	<1	N-B, N-N, CN-Hfl		P1	C1
2016-07-15	09:12:00	0	0	DRY	POOL	2	<1			P1	C1
2016-07-15	09:12:15	0	0	W's EDGE	POOL	2	<1	N-FFl	2						PEARL ON EDGE OF BATH
2016-07-15	09:12:30	0	0	W's EDGE	POOL	2	<1		2
2016-07-15	09:12:45	0	0	W's EDGE	POOL	2	<1		2
2016-07-15	09:13:00	0	0	W's EDGE	POOL	2	2<			C1	P1				PEARL IN POOL CORAL UNDER TRAMPOLINE
2016-07-15	09:13:15	0	0	W's EDGE	POOL	2	1-2		2
2016-07-15	09:13:30	0	0	W's EDGE	POOL	2	1-2		C1	P1
2016-07-15	09:13:45	0	0	W's EDGE	POOL	2	1-2		C1	P1
2016-07-15	09:14:00	0	0	W's EDGE	POOL	2	1-2		C1	P1
2016-07-15	09:14:15	0	0	W's EDGE	POOL	2	1-2		C1	P1
2016-07-15	09:14:30	0	0	W's EDGE	POOL	2	1-2		2
2016-07-15	09:14:45	0	0	W's EDGE	POOL	2	1-2	N-N	2
2016-07-15	09:15:00	0	0	W's EDGE	POOL	2	1-2	N-N, CN-Ffl	2
2016-07-15	09:15:15	0	0	W's EDGE	POOL	2	<1	N-N	2
2016-07-15	09:15:30	0	0	DRY	POOL	2	<1	N-N	2
2016-07-15	09:15:45	0	0	DRY	POOL	2	<1	N-N	2
2016-07-15	09:16:00	0	0	DRY	POOL	2	<1		2
2016-07-15	09:16:15	0	0	DRY	POOL	2	<1		2
2016-07-15	09:16:30	0	0	DRY	POOL	2	<1	N-N	2
2016-07-15	09:16:45	0	0	DRY	POOL	2	<1	N-N	2
2016-07-15	09:17:00	0	0	DRY	POOL	2	<1		2
2016-07-15	09:17:15	0	0	DRY	POOL	2	<1		P1	C1
2016-07-15	09:17:30	0	0	DRY	POOL	2	<1		2
2016-07-15	09:17:45	0	0	DRY	POOL	2	<1		2
2016-07-15	09:18:00	0	0	DRY	POOL	2	<1		2
2016-07-15	09:18:15	0	0	DRY	POOL	2	<1		2
2016-07-15	09:18:30	0	0	DRY	POOL	2	<1		2
2016-07-15	09:18:45	0	0	DRY	POOL	2	<1		2
2016-07-15	09:19:00	0	0	DRY	POOL	2	<1		2
2016-07-15	09:19:15	0	0	DRY	POOL	2	<1		2
2016-07-15	09:19:30	0	0	DRY	POOL	2	<1		2
2016-07-15	09:19:45	0	0	DRY	POOL	2	<1		2
2016-07-15	09:20:00	0	0	DRY	POOL	2	<1		2
2016-07-15	09:20:15	0	0	DRY	POOL	2	<1		2
2016-07-15	09:20:30	0	0	DRY	POOL	2	<1		2
2016-07-15	09:20:45	0	0	DRY	POOL	2	<1		2
2016-07-15	09:21:00	0	0	DRY	POOL	2	<1		2
2016-07-15	09:21:15	0	0	DRY	POOL	2	<1		2
2016-07-15	09:21:30	0	0	DRY	POOL	2	<1		2
2016-07-15	09:21:45	0	0	DRY	POOL	2	<1		2
2016-07-15	09:22:00	0	0	DRY	POOL	2	<1		2
2016-07-15	09:22:15	0	0	DRY	POOL	2	<1		2
2016-07-15	09:22:30	0	0	DRY	POOL	2	<1		2
2016-07-15	09:22:45	0	0	DRY	POOL	2	<1		2
2016-07-15	09:23:00	0	0	DRY	POOL	2	<1		2
2016-07-15	09:23:15	0	0	DRY	POOL	2	<1		2
2016-07-15	09:23:30	0	0	DRY	POOL	2	<1		2
2016-07-15	09:23:45	0	0	DRY	POOL	2	<1		2
2016-07-15	09:24:00	0	0	DRY	POOL	2	<1		2
2016-07-15	09:24:15	0	0	DRY	POOL	2	<1		2
2016-07-15	09:24:30	0	0	DRY	POOL	2	<1		2
2016-07-15	09:24:45	0	0	DRY	POOL	2	<1		2
2016-07-15	09:25:00	0	0	DRY	POOL	2	<1		2
2016-07-15	09:25:15	0	0	DRY	POOL	2	<1		2
2016-07-15	09:25:30	0	0	DRY	POOL	2	<1		2
2016-07-15	09:25:45	0	0	DRY	POOL	2	<1		2
2016-07-15	10:00:00	0	0	DRY	POOL	2	T		2
2016-07-15	10:00:15	0	0	DRY	POOL	2	T	N-G	2
2016-07-15	10:00:30	0	0	DRY	POOL	2	T		2
2016-07-15	10:00:45	0	0	DRY	POOL	2	T		2
2016-07-15	10:01:00	0	0	DRY	POOL	2	T		2
2016-07-15	10:01:15	0	0	DRY	POOL	2	T		2
2016-07-15	10:01:30	0	0	DRY	POOL	2	T		2
2016-07-15	10:01:45	0	0	DRY	POOL	2	T	N-Hfl	2
2016-07-15	10:02:00	0	0	DRY	POOL	2	T		2
2016-07-15	10:02:15	0	0	DRY	POOL	2	T	N-B	2
2016-07-15	10:02:30	0	0	DRY	POOL	2	T	N-B, FFL-B	2					C1
2016-07-15	10:02:45	0	0	DRY	POOL	2	T	N-B, FFl-B	2					C1
2016-07-15	10:03:00	0	0	DRY	POOL	2	T	N-B, CffL-H	2					C1
2016-07-15	10:03:15	0	0	DRY	POOL	2	T	N-B	2					C1
2016-07-15	10:03:30	0	0	DRY	POOL	2	T	N-B, FFL-B	2					C1
2016-07-15	10:03:45	0	0	DRY	POOL	2	<1	N-B,	2					C1
2016-07-15	10:04:00	0	0	DRY	POOL	2	<1	N-B	2
2016-07-15	10:04:15	0	0	DRY	POOL	2	<1		2
2016-07-15	10:04:30	0	0	DRY	POOL	2	<1	N-Ffl	2
2016-07-15	10:04:45	0	0	DRY	POOL	2	<1		2
2016-07-15	10:05:00	0	0	DRY	POOL	2	<1		2
2016-07-15	10:05:15	0	0	DRY	POOL	2	<1	N-B	2
2016-07-15	10:05:30	0	0	DRY	POOL	2	T		2
2016-07-15	10:05:45	0	0	DRY	POOL	2	T		2
2016-07-15	10:06:00	0	0	DRY	POOL	2	T		2
2016-07-15	10:06:15	0	0	DRY	POOL	2	T	N-B, FFL-B	2
2016-07-15	10:06:30	0	0	DRY	POOL	2	T	N-B, FFL-B	2
2016-07-15	10:06:45	0	0	DRY	POOL	2	T	N-B, FFL-B	2
2016-07-15	10:07:00	0	0	DRY	POOL	2	T	N-B, FFL-B	2
2016-07-15	10:07:15	0	0	DRY	POOL	2	<1	N-B, FFL-B	2
2016-07-15	10:07:30	0	0	DRY	POOL	2	<1	N-B, FFL-B	2
2016-07-15	10:07:45	0	0	DRY	POOL	2	<1	N-B, FFL-B	2
2016-07-15	10:08:00	0	0	DRY	POOL	2	<1	N-B, FFL-B	2
2016-07-15	10:08:15	0	0	DRY	POOL	2	<1	N-B, FFL-B	2
2016-07-15	10:08:30	0	0	DRY	POOL	2	<1	N-B, FFL-B	2
2016-07-15	10:08:45	0	0	DRY	POOL	2	<1	N-Ffl, N-B	2
2016-07-15	10:09:00	0	0	DRY	POOL	2	<1		2
2016-07-15	10:09:15	0	0	DRY	POOL	2	<1		2
2016-07-15	10:09:30	0	0	DRY	POOL	2	<1	N-B	2
2016-07-15	10:09:45	0	0	DRY	POOL	2	<1	N-Hfl	2
2016-07-15	10:10:00	0	0	DRY	POOL	2	<1		2
2016-07-15	10:10:15	0	0	DRY	POOL	2	<1		2
2016-07-15	10:10:30	0	0	DRY	POOL	2	<1	N-B	2
2016-07-15	10:10:45	0	0	DRY	POOL	2	<1	N-HFl, N-B	2
2016-07-15	10:11:00	0	0	DRY	POOL	2	<1		2
2016-07-15	10:11:15	0	0	DRY	POOL	2	<1		2
2016-07-15	10:11:30	0	0	DRY	POOL	2	<1	N-HfL	2
2016-07-15	10:11:45	0	0	DRY	POOL	2	<1		2
2016-07-15	10:12:00	0	0	DRY	POOL	2	<1		2
2016-07-15	10:12:15	0	0	DRY	POOL	2	<1		2
2016-07-15	10:12:30	0	0	DRY	POOL	2	<1		2
2016-07-15	10:12:45	0	0	DRY	POOL	2	<1	N-B	2
2016-07-15	10:13:00	0	0	DRY	POOL	2	<1	B-B	2
2016-07-15	10:13:15	0	0	DRY	POOL	2	<1		2
2016-07-15	10:13:30	0	0	DRY	POOL	2	<1		2
2016-07-15	10:13:45	0	0	DRY	POOL	2	<1	FFL-B	2
2016-07-15	10:14:00	0	0	DRY	POOL	2	<1		2
2016-07-15	10:14:15	0	0	DRY	POOL	2	<1		2
2016-07-15	10:14:30	0	0	DRY	POOL	2	<1	N-B, H-B	2
2016-07-15	10:14:45	0	0	DRY	POOL	2	<1		2
2016-07-15	11:00:00	0	0	DRY	POOL	2	T		2
2016-07-15	11:00:15	0	0	DRY	POOL	2	T		2
2016-07-15	11:00:30	0	0	DRY	POOL	2	T		2
2016-07-15	11:00:45	0	0	DRY	POOL	2	T		2
2016-07-15	11:01:00	0	0	DRY	POOL	2	T		2
2016-07-15	11:01:15	0	0	DRY	POOL	2	T		2
2016-07-15	11:01:30	0	0	DRY	POOL	2	T	FFL-B	2
2016-07-15	11:01:45	0	0	DRY	POOL	2	T	H-B	2
2016-07-15	11:02:00	0	0	DRY	POOL	2	T	FFL-B, H-B	2
2016-07-15	11:02:15	0	0	DRY	POOL	2	T		2
2016-07-15	11:02:30	0	0	DRY	POOL	2	T		2
2016-07-15	11:02:45	0	0	DRY	POOL	2	T		2
2016-07-15	11:03:00	0	0	DRY	POOL	2	T		2
2016-07-15	11:03:15	0	0	DRY	POOL	2	T		2
2016-07-15	11:03:30	0	0	DRY	POOL	2	<1	FFl-N, Hfl-B, N-B	2
2016-07-15	11:03:45	0	0	DRY	POOL	2	<1		2
2016-07-15	11:04:00	0	0	DRY	POOL	2	<1		2
2016-07-15	11:04:15	0	0	DRY	POOL	2	<1		2
2016-07-15	11:04:30	0	0	DRY	POOL	2	<1		2
2016-07-15	11:04:45	0	0	DRY	POOL	2	<1		2
2016-07-15	11:05:00	0	0	DRY	POOL	2	<1		2
2016-07-15	11:05:15	0	0	DRY	POOL	2	<1		2
2016-07-15	11:05:30	0	0	DRY	POOL	2	<1		2
2016-07-15	11:05:45	0	0	DRY	POOL	2	<1		2
2016-07-15	11:06:00	0	0	DRY	POOL	2	<1		2
2016-07-15	11:06:15	0	0	DRY	POOL	2	<1		2
2016-07-15	11:06:30	0	0	DRY	POOL	2	<1		2
2016-07-15	11:06:45	0	0	DRY	POOL	2	<1		2
2016-07-15	11:07:00	0	0	DRY	POOL	2	<1	N-N	2
2016-07-15	11:07:15	0	0	DRY	POOL	2	<1		2
2016-07-15	11:07:30	0	0	DRY	POOL	2	<1		2
2016-07-15	11:07:45	0	0	DRY	POOL	2	<1		2
2016-07-15	11:08:00	0	0	DRY	POOL	2	<1		2
2016-07-15	11:08:15	0	0	DRY	POOL	2	<1		2
2016-07-15	11:08:30	0	0	DRY	POOL	2	<1		2
2016-07-15	11:08:45	0	0	DRY	POOL	2	<1		2
2016-07-15	11:09:00	0	0	DRY	POOL	2	<1		2
2016-07-15	11:09:15	0	0	DRY	POOL	2	<1		2
2016-07-15	11:09:30	0	0	DRY	POOL	2	<1		2
2016-07-15	11:09:45	0	0	DRY	POOL	2	<1		2
2016-07-15	11:10:00	0	0	DRY	POOL	2	<1		2
2016-07-15	11:10:15	0	0	DRY	POOL	2	<1		2
2016-07-15	11:10:30	0	0	DRY	POOL	2	<1		2
2016-07-15	11:10:45	0	0	DRY	POOL	2	<1		2
2016-07-15	11:11:00	0	0	DRY	POOL	2	<1		2
2016-07-15	11:11:15	0	0	DRY	POOL	2	<1	H-B	2
2016-07-15	11:11:30	0	0	DRY	POOL	2	<1		2
2016-07-15	11:11:45	0	0	DRY	POOL	2	<1		2
2016-07-15	11:12:00	0	0	DRY	POOL	2	<1		2
2016-07-15	11:12:15	0	0	DRY	POOL	2	<1		2
2016-07-15	11:12:30	0	0	DRY	POOL	2	<1		2
2016-07-15	11:12:45	0	0	DRY	POOL	2	<1		2
2016-07-15	11:13:00	0	0	DRY	POOL	2	<1		2
2016-07-15	11:13:15	0	0	DRY	POOL	2	<1		2
2016-07-15	11:13:30	0	0	DRY	POOL	2	<1		2
2016-07-15	11:13:45	0	0	DRY	POOL	2	<1		2
2016-07-15	11:14:00	0	0	DRY	POOL	2	<1		2
2016-07-15	11:14:15	0	0	DRY	POOL	2	<1		2
2016-07-15	11:14:30	0	0	DRY	POOL	2	<1		2
2016-07-15	11:14:45	0	0	DRY	POOL	2	<1		2
2016-07-15	12:00:00	1	0	WATER	POOL	2	<1
2016-07-15	12:00:15	1	0	WATER	POOL	2	<1
2016-07-15	12:00:30	1	0	WATER	POOL	2	<1
2016-07-15	12:00:45	1	0	WATER	POOL	2	<1
2016-07-15	12:01:00	1	0	WATER	POOL	2	<1
2016-07-15	12:01:15	1	0	WATER	POOL	2	<1
2016-07-15	12:01:30	1	0	WATER	POOL	2	<1
2016-07-15	12:01:45	1	0	WATER	POOL	2	<1
2016-07-15	12:02:00	1	0	WATER	POOL	2	<1
2016-07-15	12:02:15	1	0	WATER	POOL	2	<1
2016-07-15	12:02:30	1	0	WATER	POOL	2	<1
2016-07-15	12:02:45	1	0	WATER	POOL	2	<1
2016-07-15	12:03:00	1	0	WATER	POOL	2	<1
2016-07-15	12:03:15	1	0	WATER	POOL	2	<1
2016-07-15	12:03:30	1	0	WATER	POOL	2	<1
2016-07-15	12:03:45	1	0	WATER	POOL	2	<1
2016-07-15	12:04:00	1	0	WATER	POOL	2	<1
2016-07-15	12:04:15	1	0	WATER	POOL	2	<1
2016-07-15	12:04:30	1	0	WATER	POOL	2	<1
2016-07-15	12:04:45	1	0	WATER	POOL	2	<1
2016-07-15	12:05:00	1	0	WATER	POOL	2	<1
2016-07-15	12:05:15	1	0	WATER	POOL	2	<1
2016-07-15	12:05:30	1	0	WATER	POOL	2	<1
2016-07-15	12:05:45	1	0	WATER	POOL	2	<1
2016-07-15	12:06:00	1	0	WATER	POOL	2	<1
2016-07-15	12:06:15	1	0	WATER	POOL	2	<1
2016-07-15	12:06:30	1	0	WATER	POOL	2	<1
2016-07-15	12:06:45	1	0	WATER	POOL	2	<1
2016-07-15	12:07:00	1	0	WATER	POOL	2	<1
2016-07-15	12:07:15	1	0	WATER	POOL	2	<1
2016-07-15	12:07:30	1	0	WATER	POOL	2	<1
2016-07-15	12:07:45	1	0	WATER	POOL	2	<1
2016-07-15	12:08:00	1	0	WATER	POOL	2	<1
2016-07-15	12:08:15	0	0	W's EDGE	POOL	2	<1	N-B	2						PEARL IN POOL CORAL ON FLOOR
2016-07-15	12:08:30	0	0	W's EDGE	POOL	2	<1	N-N,	2
2016-07-15	12:08:45	0	0	W's EDGE	POOL	2	<1	N-N, N-B, N-ffl	2
2016-07-15	12:09:00	0	0	W's EDGE	POOL	2	<1	N-N, N-B, N-ffl	2
2016-07-15	12:09:15	0	0	W's EDGE	POOL	2	<1	N-Ffl, N-B, N-N	2
2016-07-15	12:09:30	0	0	W's EDGE	POOL	2	<1	N-Ffl, N-B, N-N, N-Hfl	2
2016-07-15	12:09:45	0	0	WATER	POOL	2	<1	N-N, N-B, N-ffl	2
2016-07-15	12:10:00	0	0	WATER	POOL	2	<1	H-B	2
2016-07-15	12:10:15	0	0	WATER	POOL	2	<1	N-Hfl	2
2016-07-15	12:10:30	0	0	WATER	POOL	2	<1	N-HFl, N-B	2
2016-07-15	12:10:45	0	0	WATER	POOL	2	<1		2
2016-07-15	12:11:00	0	0	WATER	POOL	2	<1	B-B	2
2016-07-15	12:11:15	0	0	WATER	POOL	2	<1	N-Hfl, N-B	2
2016-07-15	12:11:30	0	0	WATER	POOL	2	<1		2
2016-07-15	12:11:45	0	0	WATER	POOL	2	<1	N-B	2
2016-07-15	12:12:00	0	0	WATER	POOL	2	<1	H-B, B-B, N-B,	2
2016-07-15	12:12:15	0	0	WATER	POOL	2	<1	N-FFl, H-B, N-B	2
2016-07-15	12:12:30	0	0	WATER	POOL	2	<1	N-B, N-N, B-B,	2
2016-07-15	12:12:45	0	0	WATER	POOL	2	<1	N-HFl, N-B, N-N	2
2016-07-15	12:13:00	0	0	WATER	POOL	2	<1	N-Hfl, N-B	2
2016-07-15	12:13:15	0	0	WATER	POOL	2	<1	CN-B, CB-B, N-N	2
2016-07-15	12:13:30	0	0	WATER	POOL	2	<1	N-B, N-FFl				2
2016-07-15	12:13:45	0	0	WATER	POOL	2	<1	N-B	2
2016-07-15	12:14:00	0	0	WATER	POOL	2	<1	N-B	2
2016-07-15	12:14:15	0	0	WATER	POOL	2	<1	N-B	2
2016-07-15	12:14:30	0	0	WATER	POOL	2	<1	CH-B, CB-B, N-N	2
2016-07-15	12:14:45	0	0	WATER	POOL	2	<1	H-B, N-B, B-B	2
2016-07-15	12:15:00	0	0	WATER	POOL	2	<1	N-N, PN-B, PN-ffl, PN-HFl				2
2016-07-15	12:15:15	0	0	WATER	POOL	2	<1	N-HFl, N-B, N-N, FFL-N				2
2016-07-15	12:15:30	0	0	WATER	POOL	2	<1	N-HFl	P1	C1
2016-07-15	12:15:45	0	0	W's EDGE	POOL	2	<1		2
2016-07-15	12:16:00	0	0	W's EDGE	POOL	2	<1		2
2016-07-15	12:16:15	0	0	W's EDGE	POOL	2	<1		2
2016-07-15	12:16:30	0	0	W's EDGE	POOL	2	<1		P1	C1
2016-07-15	12:16:45	0	0	W's EDGE	POOL	2	<1		2
2016-07-15	12:17:00	0	0	W's EDGE	POOL	2	<1		P1	C1
2016-07-15	12:17:15	0	0	W's EDGE	POOL	2	<1	N-B	2
2016-07-15	12:17:30	0	0	W's EDGE	POOL	2	<1		2
2016-07-15	12:17:45	0	0	W's EDGE	POOL	2	<1	N-H	2
2016-07-15	12:18:00	0	0	W's EDGE	POOL	2	<1		2
2016-07-15	12:18:15	0	0	W's EDGE	POOL	2	<1		P1	C1
2016-07-15	12:18:30	0	0	DRY	BOTH	2	<1			C1	P1
2016-07-15	12:18:45	0	0	DRY	BATH	2	<1			C1	P1
2016-07-15	12:19:00	0	0	DRY	BATH	2	<1		2
2016-07-15	12:19:15	0	0	DRY	BATH	2	<1		2
2016-07-15	12:19:30	0	0	DRY	BATH	2	<1	N-B	2
2016-07-15	12:19:45	0	0	DRY	BATH	2	<1	N-B	2
2016-07-15	12:20:00	0	0	DRY	BATH	2	<1		2
2016-07-15	12:20:15	0	0	DRY	BATH	2	<1		C1	P1
2016-07-15	12:20:30	0	0	DRY	BATH	2	<1		2
2016-07-15	12:20:45	0	0	DRY	BATH	2	<1		2
2016-07-15	12:21:00	0	0	DRY	BATH	2	<1		2						POOR VISABILITY AS PUP ARE UNDER CHAIR NEAR BATH
2016-07-15	12:21:15	0	0	DRY	BATH	2	<1		2						UNABLE TO SEE ANY INTERACTIONS AS ONLY LOWER BODIES VISABLE
2016-07-15	12:21:30	0	0	DRY	BATH	2	<1		2
2016-07-15	12:21:45	0	0	DRY	BATH	2	<1		2
2016-07-15	12:22:00	0	0	DRY	BATH	2	<1	N-B	2						CORAL MOVING CHAIR AROUND AS SHE MOVES
2016-07-15	12:22:15	0	0	DRY	BATH	2	<1		2
2016-07-15	12:22:30	0	0	DRY	BATH	2	<1		2
2016-07-15	12:22:45	0	0	DRY	BATH	2	<1		P1	C1
2016-07-15	12:23:00	0	0	DRY	BATH	2	<1		P1	C1
2016-07-15	12:23:15	0	0	DRY	BATH	2	<1	N-B	2
2016-07-15	12:23:30	0	0	DRY	BATH	2	<1		2
2016-07-15	12:23:45	0	0	DRY	BATH	2	<1	N-B, N-HFl	2
2016-07-15	12:24:00	0	0	DRY	BATH	2	<1	N-B, N-HFl	C1	P1
2016-07-15	12:24:15	0	0	DRY	BATH	2	<1			P1	C1
2016-07-15	12:24:30	0	0	DRY	BATH	2	<1		2
2016-07-15	12:24:45	0	0	DRY	BATH	2	<1			P1	C1
2016-07-15	13:00:00	0	0	DRY	BATH	2	<1		2						UNCLEAR INTERACTIONS DUE TO THEM NOT BEING COMPLETELY VISABLE
2016-07-15	13:00:15	0	0	DRY	BATH	2	<1		2						PEARL ON TRAMPOLINE CORAL ON FLOOR
2016-07-15	13:00:30	0	0	DRY	BATH	2	<1		2
2016-07-15	13:00:45	0	0	DRY	BATH	2	<1		2
2016-07-15	13:01:00	0	0	DRY	BATH	2	<1	N-N	2
2016-07-15	13:01:15	0	0	DRY	BATH	2	<1		2
2016-07-15	13:01:30	0	0	DRY	BATH	2	<1	N-N	2
2016-07-15	13:01:45	0	0	DRY	BATH	2	<1		2
2016-07-15	13:02:00	0	0	DRY	BATH	2	<1		2
2016-07-15	13:02:15	0	0	DRY	BATH	2	<1		2
2016-07-15	13:02:30	0	0	DRY	BATH	2	<1		2
2016-07-15	13:02:45	0	0	DRY	BATH	2	<1		2
2016-07-15	13:03:00	0	0	DRY	BATH	2	<1		2
2016-07-15	13:03:15	0	0	DRY	BATH	2	<1	N-B	2
2016-07-15	13:03:30	0	0	DRY	BATH	2	<1		2
2016-07-15	13:03:45	0	0	DRY	BATH	2	<1		2
2016-07-15	13:04:00	0	0	DRY	BATH	2	<1		2
2016-07-15	13:04:15	0	0	DRY	BATH	2	<1		2
2016-07-15	13:04:30	0	0	DRY	BATH	2	<1		2
2016-07-15	13:04:45	0	0	DRY	BATH	2	<1		2
2016-07-15	13:05:00	0	0	DRY	BATH	2	<1	FFl-B, N-N	2						HfL-CURL
2016-07-15	13:05:15	0	0	DRY	BATH	2	<1		2
2016-07-15	13:05:30	0	0	DRY	BATH	2	<1	N-N, PFfl-N	2
2016-07-15	13:05:45	0	0	DRY	BATH	2	<1	N-B	2
2016-07-15	13:06:00	0	0	DRY	BATH	2	<1		2
2016-07-15	13:06:15	0	0	DRY	BATH	2	<1		2
2016-07-15	13:06:30	0	0	DRY	BATH	2	<1		2
2016-07-15	13:06:45	0	0	DRY	BATH	2	<1		2
2016-07-15	13:07:00	0	0	DRY	BATH	2	<1		2
2016-07-15	13:07:15	0	0	DRY	BATH	2	<1		2
2016-07-15	13:07:30	0	0	DRY	BATH	2	<1		2						SCRATCHING
2016-07-15	13:07:45	0	0	DRY	BATH	2	<1		2
2016-07-15	13:08:00	0	0	DRY	BATH	2	<1	FFl-B, N-N	2
2016-07-15	13:08:15	0	0	DRY	BATH	2	<1		2
2016-07-15	13:08:30	0	0	DRY	BATH	2	<1		2
2016-07-15	13:08:45	0	0	DRY	BATH	2	<1		2
2016-07-15	13:09:00	0	0	DRY	BATH	2	<1	FFl-B, N-N	2
2016-07-15	13:09:15	0	0	DRY	BATH	2	<1		2
2016-07-15	13:09:30	0	0	DRY	BATH	2	<1		2
2016-07-15	13:09:45	0	0	DRY	BATH	2	<1		2
2016-07-15	13:10:00	0	0	DRY	BATH	2	<1		2
2016-07-15	13:10:15	0	0	DRY	BATH	2	<1		2
2016-07-15	13:10:30	0	0	DRY	BATH	2	<1		2
2016-07-15	13:10:45	0	0	DRY	BATH	2	<1		2
2016-07-15	13:11:00	0	0	DRY	BATH	2	<1		2
2016-07-15	13:11:15	0	0	DRY	BATH	2	<1		2
2016-07-15	13:11:30	0	0	DRY	BATH	2	<1		2
2016-07-15	13:11:45	0	0	DRY	BATH	2	<1		2
2016-07-15	13:12:00	0	0	DRY	BATH	2	<1		2
2016-07-15	13:12:15	0	0	DRY	BATH	2	<1	N-B, FfL-B	2
2016-07-15	13:12:30	0	0	DRY	BATH	2	<1		2
2016-07-15	13:12:45	0	0	DRY	BATH	2	<1		2
2016-07-15	13:13:00	0	0	DRY	BATH	2	<1		2
2016-07-15	13:13:15	0	0	DRY	BATH	2	<1		2
2016-07-15	13:13:30	0	0	DRY	BATH	2	<1		2
2016-07-15	13:13:45	0	0	DRY	BATH	2	<1		2
2016-07-15	13:14:00	0	0	DRY	BATH	2	<1		2
2016-07-15	13:14:15	0	0	DRY	BATH	2	<1		2
2016-07-15	13:14:30	0	0	DRY	BATH	2	<1		2						Hfl- CURL
2016-07-15	13:14:45	0	0	DRY	BATH	2	<1		2
2016-07-15	14:00:00	0	0	DRY	BATH	2	2<		2						PUPS SLEEPING SEPERATELY FROM 13:20 UNTIL 14:08:30
2016-07-15	14:00:15	0	0	DRY	BATH	2	2<		2
2016-07-15	14:00:30	0	0	DRY	BATH	2	2<		2
2016-07-15	14:00:45	0	0	DRY	BATH	1	2<		C1
2016-07-15	14:01:00	0	0	DRY	BATH	2	2<		2
2016-07-15	14:01:15	0	0	DRY	BATH	2	2<		2
2016-07-15	14:01:30	0	0	DRY	BATH	1	2<		C1
2016-07-15	14:01:45	0	0	DRY	BATH	1	2<		C1
2016-07-15	14:02:00	0	0	DRY	BATH	1	2<		C1
2016-07-15	14:02:15	0	0	DRY	BATH	1	2<		C1
2016-07-15	14:02:30	0	0	DRY	BATH	1	2<		C1
2016-07-15	14:02:45	0	0	DRY	BATH	1	2<		C1
2016-07-15	14:03:00	0	0	DRY	BATH	1	2<		C1
2016-07-15	14:03:15	0	0	DRY	BATH	1	2<		C1
2016-07-15	14:03:30	0	0	DRY	BATH	1	2<		C1
2016-07-15	14:03:45	0	0	DRY	BATH	1	2<		C1
2016-07-15	14:04:00	0	0	DRY	BATH	1	2<		C1
2016-07-15	14:04:15	0	0	DRY	BATH	1	2<		C1
2016-07-15	14:04:30	0	0	DRY	BATH	1	2<		C1
2016-07-15	14:04:45	0	0	DRY	BATH	1	2<		C1
2016-07-15	14:05:00	0	0	DRY	BATH	1	2<		C1
2016-07-15	14:05:15	0	0	DRY	BATH	2	2<		2
2016-07-15	14:05:30	0	0	DRY	BATH	2	2<		2
2016-07-15	14:05:45	0	0	DRY	BATH	2	2<		2
2016-07-15	14:06:00	0	0	DRY	BATH	2	2<		2
2016-07-15	14:06:15	0	0	DRY	BATH	2	2<		2
2016-07-15	14:06:30	0	0	DRY	BATH	2	2<		2
2016-07-15	14:06:45	0	0	DRY	BATH	2	2<		2
2016-07-15	14:07:00	0	0	DRY	BATH	2	2<		2
2016-07-15	14:07:15	0	0	DRY	BATH	2	2<		2
2016-07-15	14:07:30	0	0	DRY	BATH	2	2<		2
2016-07-15	14:07:45	0	0	DRY	BATH	2	2<		2
2016-07-15	14:08:00	0	0	DRY	BATH	2	2<		2
2016-07-15	14:08:15	0	0	DRY	BATH	2	2<		2
2016-07-15	14:08:30	0	0	DRY	BATH	2	2<		P1	C1
2016-07-15	14:08:45	0	0	DRY	BATH	2	1-2		P1	C1
2016-07-15	14:09:00	0	0	DRY	BATH	2	1-2		P1	C1
2016-07-15	14:09:15	0	0	DRY	BATH	2	1-2		2						CORAL INTERACTING WITH THE CHAIR BESIDE THE BATH
2016-07-15	14:09:30	0	0	DRY	BATH	2	1-2		2
2016-07-15	14:09:45	0	0	DRY	BATH	2	1-2		2
2016-07-15	14:10:00	0	0	DRY	BATH	2	1-2		2
2016-07-15	14:10:15	0	0	DRY	BATH	2	1-2		2
2016-07-15	14:10:30	0	0	DRY	BATH	2	1-2		2
2016-07-15	14:10:45	0	0	DRY	BATH	2	1-2		2
2016-07-15	14:11:00	0	0	DRY	BATH	2	1-2		2
2016-07-15	14:11:15	0	0	DRY	BATH	2	1-2		2
2016-07-15	14:11:30	0	0	DRY	BATH	2	1-2		2
2016-07-15	14:11:45	0	0	DRY	BATH	2	1-2		2
2016-07-15	14:12:00	0	0	DRY	BATH	2	1-2		2
2016-07-15	14:12:15	0	0	DRY	BATH	2	1-2		2
2016-07-15	14:12:30	0	0	DRY	BATH	2	1-2		2
2016-07-15	14:12:45	0	0	DRY	BATH	2	1-2		2
2016-07-15	14:13:00	0	0	DRY	BATH	2	1-2		2
2016-07-15	14:13:15	0	0	DRY	BATH	2	<1		2	C1					CORAL ON TRAMPLINE PEARL IS ON THE FLOOR
2016-07-15	14:13:30	0	0	DRY	BATH	2	<1		2
2016-07-15	14:13:45	0	0	DRY	BATH	2	<1		2
2016-07-15	14:14:00	0	0	DRY	BATH	2	<1		2
2016-07-15	14:14:15	0	0	DRY	BATH	2	<1		2
2016-07-15	14:14:30	0	0	DRY	BATH	2	<1		2
2016-07-15	14:14:45	0	0	DRY	BATH	2	<1		2
2016-07-15	14:15:00	0	0	DRY	BATH	2	<1		2
2016-07-15	14:15:15	0	0	DRY	BATH	1	<1		C1
2016-07-15	14:15:30	0	0	DRY	BATH	2	<1		2
2016-07-15	14:15:45	0	0	DRY	BATH	2	<1		2
2016-07-15	14:16:00	0	0	DRY	BATH	2	<1		2
2016-07-15	14:16:15	0	0	DRY	BATH	2	<1		2						Hfl-CURL
2016-07-15	14:16:30	0	0	DRY	BATH	2	<1	FFl-N, N-N	2
2016-07-15	14:16:45	0	0	DRY	BATH	2	<1		2
2016-07-15	14:17:00	0	0	DRY	BATH	2	<1		2
2016-07-15	14:17:15	0	0	DRY	BATH	2	<1		2
2016-07-15	14:17:30	0	0	DRY	BATH	2	<1		2
2016-07-15	14:17:45	0	0	DRY	BATH	2	<1		2
2016-07-15	14:18:00	0	0	DRY	BATH	2	<1		2
2016-07-15	14:18:15	0	0	DRY	BATH	2	<1		2
2016-07-15	14:18:30	0	0	DRY	BATH	2	<1		2
2016-07-15	14:18:45	0	0	DRY	BATH	2	<1		2
2016-07-15	14:19:00	0	0	DRY	BATH	2	<1		2
2016-07-15	14:19:15	0	0	DRY	BATH	2	<1		2
2016-07-15	14:19:30	0	0	DRY	BATH	2	<1		2
2016-07-15	14:19:45	0	0	DRY	BATH	2	<1		2
2016-07-15	14:20:00	0	0	DRY	BATH	2	<1		2
2016-07-15	14:20:15	0	0	DRY	BATH	2	<1	N-N	2
2016-07-15	14:20:30	0	0	DRY	BATH	2	<1		2
2016-07-15	14:20:45	0	0	DRY	BATH	2	<1		2
2016-07-15	14:21:00	0	0	DRY	BATH	2	<1		2
2016-07-15	14:21:15	0	0	DRY	BATH	2	<1		2
2016-07-15	14:21:30	0	0	DRY	BATH	2	<1		2
2016-07-15	14:21:45	0	0	DRY	BATH	2	<1		2
2016-07-15	14:22:00	0	0	DRY	BATH	2	<1		2
2016-07-15	14:22:15	0	0	DRY	BATH	2	<1		2
2016-07-15	14:22:30	0	0	DRY	BATH	2	<1		2
2016-07-15	14:22:45	0	0	DRY	BATH	2	<1		2						SCRATCHING
2016-07-15	14:23:00	0	0	DRY	BATH	2	<1		2
2016-07-15	14:23:15	0	0	DRY	BATH	2	<1		2
2016-07-15	14:23:30	0	0	DRY	BATH	2	<1		2
2016-07-15	14:23:45	0	0	DRY	BATH	2	<1		2
2016-07-15	14:24:00	0	0	DRY	BATH	2	<1		2
2016-07-15	14:24:15	0	0	DRY	BATH	2	<1		2
2016-07-15	14:24:30	0	0	DRY	BATH	2	<1		2
2016-07-15	14:24:45	0	0	DRY	BATH	2	<1	N-N, N-B	2
2016-07-15	14:25:00	0	0	DRY	BATH	2	<1		2
2016-07-15	14:25:15	0	0	DRY	BATH	2	<1		2
2016-07-15	14:25:30	0	0	DRY	BATH	2	<1		2
2016-07-15	14:25:45	0	0	DRY	BATH	2	<1		2
2016-07-15	14:26:00	0	0	DRY	BATH	2	<1		2
2016-07-15	14:26:15	0	0	DRY	BATH	2	<1		2
2016-07-15	14:26:30	0	0	DRY	BATH	2	<1		2
2016-07-15	14:26:45	0	0	DRY	BATH	2	<1		2
2016-07-15	14:27:00	0	0	DRY	BATH	2	<1		2
2016-07-15	14:27:15	0	0	DRY	BATH	2	<1		2
2016-07-15	14:27:30	0	0	DRY	BATH	2	<1		2
2016-07-15	14:27:45	0	0	DRY	BATH	2	<1		2
2016-07-15	14:28:00	0	0	DRY	BATH	2	<1		2
2016-07-15	14:28:15	0	0	DRY	BATH	2	<1		2
2016-07-15	14:28:30	0	0	DRY	BATH	2	<1		2
2016-07-15	14:28:45	0	0	DRY	BATH	2	<1		2
2016-07-15	14:29:00	0	0	DRY	BATH	2	<1		2
2016-07-15	14:29:15	0	0	DRY	BATH	2	<1		2
2016-07-15	14:29:30	0	0	DRY	BATH	2	<1		2
2016-07-15	14:29:45	0	0	DRY	BATH	2	<1		2
2016-07-15	15:00:00	0	0	DRY	BATH	2	<1		2
2016-07-15	15:00:15	0	0	DRY	BATH	2	<1		2
2016-07-15	15:00:30	0	0	DRY	BATH	2	<1		2
2016-07-15	15:00:45	0	0	DRY	BATH	2	<1		2
2016-07-15	15:01:00	0	0	DRY	BATH	2	<1		2
2016-07-15	15:01:15	0	0	DRY	BATH	2	<1		2
2016-07-15	15:01:30	0	0	DRY	BATH	2	<1		2
2016-07-15	15:01:45	0	0	DRY	BATH	2	<1		2
2016-07-15	15:02:00	0	0	DRY	BATH	2	<1		2
2016-07-15	15:02:15	0	0	DRY	BATH	2	<1		2
2016-07-15	15:02:30	0	0	DRY	BATH	2	<1		2
2016-07-15	15:02:45	0	0	DRY	BATH	2	<1		2
2016-07-15	15:03:00	0	0	DRY	BATH	2	<1		2
2016-07-15	15:03:15	0	0	DRY	BATH	2	<1		2
2016-07-15	15:03:30	0	0	DRY	BATH	2	<1		2
2016-07-15	15:03:45	0	0	DRY	BATH	2	<1		2
2016-07-15	15:04:00	0	0	DRY	BATH	2	<1		2
2016-07-15	15:04:15	0	0	DRY	BATH	2	<1		2
2016-07-15	15:04:30	0	0	DRY	BATH	2	<1		2
2016-07-15	15:04:45	0	0	DRY	BATH	2	<1		2
2016-07-15	15:05:00	0	0	DRY	BATH	2	<1		2
2016-07-15	15:05:15	0	0	DRY	BATH	2	<1		2
2016-07-15	15:05:30	0	0	DRY	BATH	2	<1		2
2016-07-15	15:05:45	0	0	DRY	BATH	2	<1		2
2016-07-15	15:06:00	0	0	DRY	BATH	2	<1		2
2016-07-15	15:06:15	0	0	DRY	BATH	2	<1		2
2016-07-15	15:06:30	0	0	DRY	BATH	2	<1		2
2016-07-15	15:06:45	0	0	DRY	BATH	2	<1		2
2016-07-15	15:07:00	0	0	DRY	BATH	2	<1		2
2016-07-15	15:07:15	0	0	DRY	BATH	2	<1		2
2016-07-15	15:07:30	0	0	DRY	BATH	2	<1		2
2016-07-15	15:07:45	0	0	DRY	BATH	2	<1		2
2016-07-15	15:08:00	0	0	DRY	BATH	2	<1		2
2016-07-15	15:08:15	0	0	DRY	BATH	2	<1		2
2016-07-15	15:08:30	0	0	DRY	BATH	2	<1		2
2016-07-15	15:08:45	0	0	DRY	BATH	2	<1		2
2016-07-15	15:09:00	0	0	DRY	BATH	2	<1		2
2016-07-15	15:09:15	0	0	DRY	BATH	2	<1		2
2016-07-15	15:09:30	0	0	DRY	BATH	2	<1		2
2016-07-15	15:09:45	0	0	DRY	BATH	2	<1		2
2016-07-15	15:10:00	0	0	DRY	BATH	2	<1		2
2016-07-15	15:10:15	0	0	DRY	BATH	2	<1		2
2016-07-15	15:10:30	0	0	DRY	BATH	2	<1		2
2016-07-15	15:10:45	0	0	DRY	BATH	2	<1		2
2016-07-15	15:11:00	0	0	DRY	BATH	2	<1		2
2016-07-15	15:11:15	0	0	DRY	BATH	2	<1		2
2016-07-15	15:11:30	0	0	DRY	BATH	2	<1		2
2016-07-15	15:11:45	0	0	DRY	BATH	2	<1		2
2016-07-15	15:12:00	0	0	DRY	BATH	2	<1		2
2016-07-15	15:12:15	0	0	DRY	BATH	2	<1		2
2016-07-15	15:12:30	0	0	DRY	BATH	2	<1		2
2016-07-15	15:12:45	0	0	DRY	BATH	2	<1		2
2016-07-15	15:13:00	0	0	DRY	BATH	2	<1		2
2016-07-15	15:13:15	0	0	DRY	BATH	2	<1		2
2016-07-15	15:13:30	0	0	DRY	BATH	2	<1		2
2016-07-15	15:13:45	0	0	DRY	BATH	2	<1		2
2016-07-15	15:14:00	0	0	DRY	BATH	2	<1		2
2016-07-15	15:14:15	0	0	DRY	BATH	2	<1		2
2016-07-15	15:14:30	0	0	DRY	BATH	2	<1		2
2016-07-15	15:14:45	0	0	DRY	BATH	2	<1		2
2016-07-15	15:30:00	1	0	DRY	POOL	2	1-2
2016-07-15	15:30:15	1	0	DRY	POOL	2	1-2
2016-07-15	15:30:30	1	0	DRY	POOL	2	1-2
2016-07-15	15:30:45	1	0	DRY	POOL	2	1-2
2016-07-15	15:31:00	1	0	DRY	POOL	2	1-2
2016-07-15	15:31:15	1	0	DRY	POOL	2	1-2
2016-07-15	15:31:30	1	0	DRY	POOL	2	1-2
2016-07-15	15:31:45	1	0	DRY	POOL	2	1-2
2016-07-15	15:32:00	1	0	DRY	POOL	2	1-2
2016-07-15	15:32:15	1	0	DRY	POOL	2	1-2
2016-07-15	15:32:30	1	0	DRY	POOL	2	1-2
2016-07-15	15:32:45	1	0	DRY	POOL	2	1-2
2016-07-15	15:33:00	1	0	DRY	POOL	2	1-2
2016-07-15	15:33:15	1	0	DRY	POOL	2	1-2
2016-07-15	15:33:30	1	0	DRY	POOL	2	1-2
2016-07-15	15:33:45	1	0	DRY	POOL	2	1-2
2016-07-15	15:34:00	1	0	DRY	POOL	2	1-2
2016-07-15	15:34:15	1	0	DRY	POOL	2	1-2
2016-07-15	15:34:30	1	0	DRY	POOL	2	1-2
2016-07-15	15:34:45	1	0	DRY	POOL	2	1-2
2016-07-15	15:35:00	1	0	DRY	POOL	2	1-2
2016-07-15	15:35:15	1	0	DRY	POOL	2	1-2
2016-07-15	15:35:30	1	0	DRY	POOL	2	1-2
2016-07-15	15:35:45	1	0	DRY	POOL	2	1-2
2016-07-15	15:36:00	1	0	DRY	POOL	2	1-2
2016-07-15	15:36:15	1	0	DRY	POOL	2	1-2
2016-07-15	15:36:30	1	0	DRY	POOL	2	1-2
2016-07-15	15:36:45	1	0	DRY	POOL	2	1-2
2016-07-15	15:37:00	1	0	DRY	POOL	2	1-2
2016-07-15	15:37:15	1	0	DRY	POOL	2	1-2
2016-07-15	15:37:30	1	0	DRY	POOL	2	1-2
2016-07-15	15:37:45	1	0	DRY	POOL	2	1-2
2016-07-15	15:38:00	1	0	DRY	POOL	2	1-2
2016-07-15	15:38:15	1	0	DRY	POOL	2	1-2
2016-07-15	15:38:30	1	0	DRY	POOL	2	1-2
2016-07-15	15:38:45	1	0	DRY	POOL	2	1-2
2016-07-15	15:39:00	1	0	DRY	POOL	2	1-2
2016-07-15	15:39:15	1	0	DRY	POOL	2	1-2
2016-07-15	15:39:30	1	0	DRY	POOL	2	1-2
2016-07-15	15:39:45	1	0	DRY	POOL	2	1-2
2016-07-15	15:40:00	1	0	DRY	POOL	2	1-2
2016-07-15	15:40:15	1	0	DRY	POOL	2	1-2
2016-07-15	15:40:30	1	0	DRY	POOL	2	1-2
2016-07-15	15:40:45	1	0	DRY	POOL	2	1-2
2016-07-15	15:41:00	1	0	DRY	POOL	2	1-2
2016-07-15	15:41:15	1	0	DRY	POOL	2	1-2
2016-07-15	15:41:30	1	0	DRY	POOL	2	1-2
2016-07-15	15:41:45	1	0	DRY	POOL	2	1-2
2016-07-15	15:42:00	1	0	DRY	POOL	2	1-2
2016-07-15	15:42:15	1	0	DRY	POOL	2	1-2
2016-07-15	15:42:30	1	0	DRY	POOL	2	1-2
2016-07-15	15:42:45	1	0	DRY	POOL	2	1-2
2016-07-15	15:43:00	1	0	DRY	POOL	2	1-2
2016-07-15	15:43:15	1	0	DRY	POOL	2	1-2
2016-07-15	15:43:30	1	0	DRY	POOL	2	1-2
2016-07-15	15:43:45	1	0	DRY	POOL	2	1-2
2016-07-15	15:44:00	1	0	DRY	POOL	2	1-2
2016-07-15	15:44:15	1	0	DRY	POOL	2	1-2
2016-07-15	15:44:30	1	0	DRY	POOL	2	1-2
2016-07-15	15:44:45	1	0	DRY	POOL	2	1-2
2016-07-15	15:45:00	1	0	DRY	POOL	2	1-2
2016-07-15	15:45:15	1	0	DRY	POOL	2	1-2
2016-07-15	15:45:30	1	0	DRY	POOL	2	1-2
2016-07-15	15:45:45	1	0	DRY	POOL	2	1-2
2016-07-15	15:46:00	1	0	DRY	POOL	2	1-2
2016-07-15	15:46:15	1	0	DRY	POOL	2	1-2
2016-07-15	15:46:30	1	0	DRY	POOL	2	1-2
2016-07-15	15:46:45	1	0	DRY	POOL	2	1-2
2016-07-15	15:47:00	1	0	DRY	POOL	2	1-2
2016-07-15	15:47:15	1	0	DRY	POOL	2	1-2
2016-07-15	15:47:30	1	0	DRY	POOL	2	1-2
2016-07-15	15:47:45	1	0	DRY	POOL	2	1-2
2016-07-15	15:48:00	1	0	DRY	POOL	2	1-2
2016-07-15	15:48:15	1	0	DRY	POOL	2	1-2
2016-07-15	15:48:30	1	0	DRY	POOL	2	1-2
2016-07-15	15:48:45	1	0	DRY	POOL	2	1-2
2016-07-15	15:49:00	1	0	DRY	POOL	2	1-2
2016-07-15	15:49:15	1	0	DRY	POOL	2	1-2
2016-07-15	15:49:30	1	0	DRY	POOL	2	1-2
2016-07-15	15:49:45	1	0	DRY	POOL	2	1-2
2016-07-15	15:50:00	1	0	DRY	POOL	2	1-2
2016-07-15	15:50:15	1	0	DRY	POOL	2	1-2
2016-07-15	15:50:30	1	0	DRY	POOL	2	1-2
2016-07-15	15:50:45	1	0	DRY	POOL	2	1-2
2016-07-15	15:51:00	1	0	DRY	POOL	2	1-2
2016-07-15	15:51:15	1	0	DRY	POOL	2	1-2
2016-07-15	15:51:30	1	0	DRY	POOL	2	1-2
2016-07-15	15:51:45	1	0	DRY	POOL	2	1-2
2016-07-15	15:52:00	1	0	DRY	POOL	2	1-2
2016-07-15	15:52:15	1	0	DRY	POOL	2	1-2
2016-07-15	15:52:30	1	0	DRY	POOL	2	1-2
2016-07-15	15:52:45	1	0	DRY	POOL	2	1-2
2016-07-15	15:53:00	1	0	DRY	POOL	2	1-2
2016-07-15	15:53:15	1	0	DRY	POOL	2	1-2
2016-07-15	15:53:30	1	0	DRY	POOL	2	1-2
2016-07-15	15:53:45	1	0	DRY	POOL	2	1-2
2016-07-15	15:54:00	1	0	DRY	POOL	2	1-2
2016-07-15	15:54:15	1	0	DRY	POOL	2	1-2
2016-07-15	15:54:30	1	0	DRY	POOL	2	1-2
2016-07-15	15:54:45	1	0	DRY	POOL	2	1-2
2016-07-15	15:55:00	1	0	DRY	POOL	2	1-2
2016-07-15	15:55:15	1	0	DRY	POOL	2	1-2
2016-07-15	15:55:30	1	0	DRY	POOL	2	1-2
2016-07-15	15:55:45	1	0	DRY	POOL	2	1-2
2016-07-15	15:56:00	1	0	DRY	POOL	2	1-2
2016-07-15	15:56:15	1	0	DRY	POOL	2	1-2
2016-07-15	15:56:30	1	0	DRY	POOL	2	1-2
2016-07-15	15:56:45	1	0	DRY	POOL	2	1-2
2016-07-15	15:57:00	1	0	DRY	POOL	2	1-2
2016-07-15	15:57:15	1	0	DRY	POOL	2	1-2
2016-07-15	15:57:30	1	0	DRY	POOL	2	1-2
2016-07-15	15:57:45	1	0	DRY	POOL	2	1-2
2016-07-15	15:58:00	1	0	DRY	POOL	2	1-2
2016-07-15	15:58:15	1	0	DRY	POOL	2	1-2
2016-07-15	15:58:30	1	0	DRY	POOL	2	1-2
2016-07-15	15:58:45	1	0	DRY	POOL	2	1-2
2016-07-15	15:59:00	1	0	DRY	POOL	2	1-2
2016-07-15	15:59:15	1	0	DRY	POOL	2	1-2
2016-07-15	15:59:30	1	0	DRY	POOL	2	1-2
2016-07-15	15:59:45	1	0	DRY	POOL	2	1-2
2016-07-15	16:00:00	0	0	DRY	POOL	2	T	CN-PB, FFl-B, N-N,	2
2016-07-15	16:00:15	0	0	DRY	POOL	2	T	N-B, FFL-B, N-N, PB-B	2
2016-07-15	16:00:30	0	0	DRY	POOL	2	T	B-B, N-B, FFL-B	2
2016-07-15	16:00:45	0	0	DRY	POOL	2	T	B-B, N-B, FFL-B	2
2016-07-15	16:01:00	0	0	DRY	POOL	2	T	N-B, N-HFL, H-B, FFL-B	2
2016-07-15	16:01:15	0	0	DRY	POOL	2	T	H-FFL, N-B	2
2016-07-15	16:01:30	0	0	DRY	POOL	2	T	N-B	2
2016-07-15	16:01:45	0	0	DRY	POOL	2	T	N-N	2
2016-07-15	16:02:00	0	0	DRY	POOL	2	T	FFL-N	2
2016-07-15	16:02:15	0	0	DRY	POOL	2	T	PFFL-N, CN-B	2
2016-07-15	16:02:30	0	0	DRY	POOL	2	T	N-B	2					C1
2016-07-15	16:02:45	0	0	DRY	POOL	2	T	PFFL-N, CN-B	2					C1
2016-07-15	16:03:00	0	0	DRY	POOL	2	T	N-B	2					C1
2016-07-15	16:03:15	0	0	DRY	POOL	2	T	N-B, FFL-B	2					C1
2016-07-15	16:03:30	0	0	DRY	POOL	2	T	N-B	2					C1
2016-07-15	16:03:45	0	0	DRY	POOL	2	T	N-N, N-B, FFL-B,	2					C1
2016-07-15	16:04:00	0	0	DRY	POOL	2	T	N-N, N-B, FFL-B,	2					C1
2016-07-15	16:04:15	0	0	DRY	POOL	2	T	N-B, FFL-B	2					C1
2016-07-15	16:04:30	0	0	DRY	POOL	2	T	N-B, FFL-B	2					C1
2016-07-15	16:04:45	0	0	DRY	POOL	2	T	CN-B, CFFL-B, N-N	2					C1
2016-07-15	16:05:00	0	0	DRY	POOL	2	T	PB-B, N-B, FFL-B, N-N	2
2016-07-15	16:05:15	0	0	DRY	POOL	2	<1	FFl-B, N-Hfl, N-G	2
2016-07-15	16:05:30	0	0	DRY	POOL	2	<1	N-B	2
2016-07-15	16:05:45	0	0	DRY	POOL	2	<1		2
2016-07-15	16:06:00	0	0	DRY	POOL	2	<1	FFl-B,	2
2016-07-15	16:06:15	0	0	DRY	POOL	2	<1		2
2016-07-15	16:06:30	0	0	DRY	POOL	2	<1	N-Hfl	2
2016-07-15	16:06:45	0	0	DRY	POOL	2	<1		2
2016-07-15	16:07:00	0	0	DRY	POOL	2	<1		2
2016-07-15	16:07:15	0	0	DRY	POOL	2	<1		2
2016-07-15	16:07:30	0	0	DRY	POOL	2	<1		2
2016-07-15	16:07:45	0	0	DRY	POOL	2	<1		2
2016-07-15	16:08:00	0	0	DRY	POOL	2	<1	N-Hfl	2
2016-07-15	16:08:15	0	0	DRY	POOL	2	<1		2
2016-07-15	16:08:30	0	0	DRY	POOL	2	<1		2						PEARL ROLLED OFF THE TRAMPOLINE
2016-07-15	16:08:45	0	0	DRY	POOL	2	<1		C1	P1
2016-07-15	16:09:00	0	0	DRY	POOL	2	<1		2
2016-07-15	16:09:15	0	0	DRY	POOL	2	<1		2
2016-07-15	16:09:30	0	0	DRY	POOL	2	<1		2
2016-07-15	16:09:45	0	0	DRY	POOL	2	<1		2
2016-07-15	16:10:00	0	0	DRY	POOL	2	<1	N-B, N-Ffl	2
2016-07-15	16:10:15	0	0	DRY	POOL	2	<1	N-B, N-FFl	2
2016-07-15	16:10:30	0	0	DRY	POOL	2	<1	N-Hfl, N-B	2
2016-07-15	16:10:45	0	0	DRY	POOL	2	<1	N-Hfl	2
2016-07-15	16:11:00	0	0	DRY	POOL	2	<1		2
2016-07-15	16:11:15	0	0	DRY	POOL	2	<1		2
2016-07-15	16:11:30	0	0	DRY	POOL	2	<1		2
2016-07-15	16:11:45	0	0	DRY	POOL	2	<1	N-N, N-HFl, N-H	2						PEARL MAKING MULTIPLE ATTEMPTS TO GET BCK ON THE TRMPOLINE
2016-07-15	16:12:00	0	0	DRY	POOL	2	<1	N-N, N-B,N-FFl	2
2016-07-15	16:12:15	0	0	DRY	POOL	2	<1	N-B	C1	P1					PEARL MAKES IT ONTO THE TRAMPOLINE
2016-07-15	16:12:30	0	0	DRY	POOL	2	<1	N-B	C1	P1
2016-07-15	16:12:45	0	0	DRY	POOL	2	<1	N-Hfl	2
2016-07-15	16:13:00	0	0	DRY	POOL	2	<1	N-Hfl	2
2016-07-15	16:13:15	0	0	DRY	POOL	2	<1	N-B, FFl-B	2
2016-07-15	16:13:30	0	0	DRY	POOL	2	<1	FFL-B	2
2016-07-15	16:13:45	0	0	DRY	POOL	2	<1		2
2016-07-15	16:14:00	0	0	DRY	POOL	2	<1		2
2016-07-15	16:14:15	0	0	DRY	POOL	2	<1		2
2016-07-15	16:14:30	0	0	DRY	POOL	2	<1	N-B	2
2016-07-15	16:14:45	0	0	DRY	POOL	2	<1	FFl-B	2
2016-07-15	16:15:00	0	0	DRY	POOL	2	<1		2
2016-07-15	16:15:15	0	0	DRY	POOL	2	<1		2
2016-07-15	16:15:30	0	0	DRY	POOL	2	T	B-B	2
2016-07-15	16:15:45	0	0	DRY	POOL	2	T	FFl-B, N-B	2
2016-07-15	16:16:00	0	0	DRY	POOL	2	T	N-Hfl	2
2016-07-15	16:16:15	0	0	DRY	POOL	2	T	N-B	2
2016-07-15	16:16:30	0	0	DRY	POOL	2	T		2
2016-07-15	16:16:45	0	0	DRY	POOL	2	T		2
2016-07-15	16:17:00	0	0	DRY	POOL	2	T		2
2016-07-15	16:17:15	0	0	DRY	POOL	2	T		2
2016-07-15	16:17:30	0	0	DRY	POOL	2	T		2
2016-07-15	16:17:45	0	0	DRY	POOL	2	T		2
2016-07-15	16:18:00	0	0	DRY	POOL	2	T		2
2016-07-15	16:18:15	0	0	DRY	POOL	2	T		2
2016-07-15	16:18:30	0	0	DRY	POOL	2	T	N-Hfl	2
2016-07-15	16:18:45	0	0	DRY	POOL	2	T	N-Hfl	2
2016-07-15	16:19:00	0	0	DRY	POOL	2	T		2
2016-07-15	16:19:15	0	0	DRY	POOL	2	T		2
2016-07-15	16:19:30	0	0	DRY	POOL	2	T	N-Hfl	2
2016-07-15	16:19:45	0	0	DRY	POOL	2	T		2
2016-07-15	16:20:00	0	0	DRY	POOL	2	T		2
2016-07-15	16:20:15	0	0	DRY	POOL	2	T	N-Hfl	2
2016-07-15	16:20:30	0	0	DRY	POOL	2	T		2
2016-07-15	16:20:45	0	0	DRY	POOL	2	T		2
2016-07-15	16:21:00	0	0	DRY	POOL	2	T		2
2016-07-15	16:21:15	0	0	DRY	POOL	2	<1		2
2016-07-15	16:21:30	0	0	DRY	POOL	2	<1	N-Hfl	2
2016-07-15	16:21:45	0	0	DRY	POOL	2	<1		2
2016-07-15	16:22:00	0	0	DRY	POOL	2	<1	N-Hfl	2
2016-07-15	16:22:15	0	0	DRY	POOL	2	<1		2
2016-07-15	16:22:30	0	0	DRY	POOL	2	<1		2
2016-07-15	16:22:45	0	0	DRY	POOL	2	<1		2
2016-07-15	16:23:00	0	0	DRY	POOL	2	<1		2
2016-07-15	16:23:15	0	0	DRY	POOL	2	<1		2
2016-07-15	16:23:30	0	0	DRY	POOL	2	<1		2
2016-07-15	16:23:45	0	0	DRY	POOL	2	<1	N-Hfl	2
2016-07-15	16:24:00	0	0	DRY	POOL	2	<1		2
2016-07-15	16:24:15	0	0	DRY	POOL	2	<1		2
2016-07-15	16:24:30	0	0	DRY	POOL	2	<1		2
2016-07-15	16:24:45	0	0	DRY	POOL	2	<1		2
2016-07-15	16:25:00	0	0	DRY	POOL	2	<1		2
2016-07-15	16:25:15	0	0	DRY	POOL	2	<1	HfL-B	2
2016-07-15	16:25:30	0	0	DRY	POOL	2	<1		2
2016-07-15	16:25:45	0	0	DRY	POOL	2	<1		2
2016-07-15	16:26:00	0	0	DRY	POOL	2	<1		2
2016-07-15	16:26:15	0	0	DRY	POOL	2	<1		2
2016-07-15	16:26:30	0	0	DRY	POOL	2	<1		2
2016-07-15	16:26:45	0	0	DRY	POOL	2	<1		2
2016-07-15	16:27:00	0	0	DRY	POOL	2	<1		2
2016-07-15	16:27:15	0	0	DRY	POOL	2	<1		2
2016-07-15	16:27:30	0	0	DRY	POOL	2	<1		2
2016-07-15	16:27:45	0	0	DRY	POOL	2	<1		2
2016-07-15	16:28:00	0	0	DRY	POOL	2	<1		2
2016-07-15	16:28:15	0	0	DRY	POOL	2	<1		2
2016-07-15	16:28:30	0	0	DRY	POOL	2	<1		2
2016-07-15	16:28:45	0	0	DRY	POOL	2	<1		2
2016-07-15	16:29:00	0	0	DRY	POOL	2	<1		2
2016-07-15	16:29:15	0	0	DRY	POOL	2	<1		2
2016-07-15	16:29:30	0	0	DRY	POOL	2	<1		2
2016-07-15	16:29:45	0	0	DRY	POOL	2	<1		2
2016-07-15	17:00:00	0	0	DRY	POOL	2	T		2
2016-07-15	17:00:15	0	0	DRY	POOL	2	T		2
2016-07-15	17:00:30	0	0	DRY	POOL	2	T	N-Hfl	2
2016-07-15	17:00:45	0	0	DRY	POOL	2	T	FFL-B, B-B	2
2016-07-15	17:01:00	0	0	DRY	POOL	2	T	N-N, Ffl-B, PB-B, PH-Hfl	2
2016-07-15	17:01:15	0	0	DRY	POOL	2	T		2
2016-07-15	17:01:30	0	0	DRY	POOL	2	T	FFl-B, N-G, N-Hfl	2
2016-07-15	17:01:45	0	0	DRY	POOL	2	T	N-Hfl, FFl-B	2
2016-07-15	17:02:00	0	0	DRY	POOL	2	T	N-Hfl, FFl-B	2
2016-07-15	17:02:15	0	0	DRY	POOL	2	<1	N-Hfl, FFl-B	2
2016-07-15	17:02:30	0	0	DRY	POOL	2	<1		2
2016-07-15	17:02:45	0	0	DRY	POOL	2	<1		2
2016-07-15	17:03:00	0	0	DRY	POOL	2	<1		2
2016-07-15	17:03:15	0	0	DRY	POOL	2	<1		2
2016-07-15	17:03:30	0	0	DRY	POOL	2	T	N-B, N-Hfl, FFL-B	2
2016-07-15	17:03:45	0	0	DRY	POOL	2	T	FFl-B, PN-B	2
2016-07-15	17:04:00	0	0	DRY	POOL	2	<1	Ffl-B, N-N	2
2016-07-15	17:04:15	0	0	DRY	POOL	2	<1		2
2016-07-15	17:04:30	0	0	DRY	POOL	2	<1		2
2016-07-15	17:04:45	0	0	DRY	POOL	2	<1	N-Hfl	2
2016-07-15	17:05:00	0	0	DRY	POOL	2	<1		2
2016-07-15	17:05:15	0	0	DRY	POOL	2	<1		2
2016-07-15	17:05:30	0	0	DRY	POOL	2	<1		2
2016-07-15	17:05:45	0	0	DRY	POOL	2	<1	N-Hfl	2
2016-07-15	17:06:00	0	0	DRY	POOL	2	<1		2
2016-07-15	17:06:15	0	0	DRY	POOL	2	<1	N-Hfl	2
2016-07-15	17:06:30	0	0	DRY	POOL	2	<1		2
2016-07-15	17:06:45	0	0	DRY	POOL	2	<1	N-Hfl	2
2016-07-15	17:07:00	0	0	DRY	POOL	2	<1		2
2016-07-15	17:07:15	0	0	DRY	POOL	2	<1		2
2016-07-15	17:07:30	0	0	DRY	POOL	2	<1	N-B, CFfl-B, N-Hfl	2
2016-07-15	17:07:45	0	0	DRY	POOL	2	<1		2
2016-07-15	17:08:00	0	0	DRY	POOL	2	<1		2
2016-07-15	17:08:15	0	0	DRY	POOL	2	<1		2
2016-07-15	17:08:30	0	0	DRY	POOL	2	<1		2
2016-07-15	17:08:45	0	0	DRY	POOL	2	<1	N-Hfl	2
2016-07-15	17:09:00	0	0	DRY	POOL	2	<1	PFfl-B,	2
2016-07-15	17:09:15	0	0	DRY	POOL	2	T	FFl-B, N-B	2
2016-07-15	17:09:30	0	0	DRY	POOL	2	T	H-B, FFl-B	2
2016-07-15	17:09:45	0	0	DRY	POOL	2	<1	FFl-B, N-B	2
2016-07-15	17:10:00	0	0	DRY	POOL	2	<1		2
2016-07-15	17:10:15	0	0	DRY	POOL	2	<1	N-HFl	2
2016-07-15	17:10:30	0	0	DRY	POOL	2	<1		2
2016-07-15	17:10:45	0	0	DRY	POOL	2	<1		2
2016-07-15	17:11:00	0	0	DRY	POOL	2	<1	N-G, FFl-B	2
2016-07-15	17:11:15	0	0	DRY	POOL	2	<1	N-G, FFl-B	2
2016-07-15	17:11:30	0	0	DRY	POOL	2	<1	FFl-B	2
2016-07-15	17:11:45	0	0	DRY	POOL	2	<1	N-G, N-HFl, FFl-B	2
2016-07-15	17:12:00	0	0	DRY	POOL	2	<1	FFl-B	2
2016-07-15	17:12:15	0	0	DRY	POOL	2	<1		2
2016-07-15	17:12:30	0	0	DRY	POOL	2	<1		2
2016-07-15	17:12:45	0	0	DRY	POOL	2	<1	FFL-B,	2
2016-07-15	17:13:00	0	0	DRY	POOL	2	<1		2
2016-07-15	17:13:15	0	0	DRY	POOL	2	T	N-G	2
2016-07-15	17:13:30	0	0	DRY	POOL	2	T		2
2016-07-15	17:13:45	0	0	DRY	POOL	2	T		2
2016-07-15	17:14:00	0	0	DRY	POOL	2	T		2
2016-07-15	17:14:15	0	0	DRY	POOL	2	T	Ffl-B	2
2016-07-15	17:14:30	0	0	DRY	POOL	2	T	Ffl-B	2
2016-07-15	17:14:45	0	0	DRY	POOL	2	T		2
2016-07-15	18:00:00	0	0	DRY	POOL	2	<1		2
2016-07-15	18:00:15	0	0	DRY	POOL	2	<1		2
2016-07-15	18:00:30	0	0	DRY	POOL	2	<1		2
2016-07-15	18:00:45	0	0	DRY	POOL	2	<1		2
2016-07-15	18:01:00	0	0	DRY	POOL	2	<1		2
2016-07-15	18:01:15	0	0	DRY	POOL	2	<1		2
2016-07-15	18:01:30	0	0	DRY	POOL	2	<1		2
2016-07-15	18:01:45	0	0	DRY	POOL	2	T		2
2016-07-15	18:02:00	0	0	DRY	POOL	2	T		2
2016-07-15	18:02:15	0	0	DRY	POOL	2	T		2
2016-07-15	18:02:30	0	0	DRY	POOL	2	T		2
2016-07-15	18:02:45	0	0	DRY	POOL	2	T	FFl-B	2
2016-07-15	18:03:00	0	0	DRY	POOL	2	T		2
2016-07-15	18:03:15	0	0	DRY	POOL	2	T		2
2016-07-15	18:03:30	0	0	DRY	POOL	2	T		2
2016-07-15	18:03:45	0	0	DRY	POOL	2	T		2
2016-07-15	18:04:00	0	0	DRY	POOL	2	T		2
2016-07-15	18:04:15	0	0	DRY	POOL	2	<1		2
2016-07-15	18:04:30	0	0	DRY	POOL	2	<1		2
2016-07-15	18:04:45	0	0	DRY	POOL	2	<1		2
2016-07-15	18:05:00	0	0	DRY	POOL	2	<1	FFl-Hfl, N-B	2
2016-07-15	18:05:15	0	0	DRY	POOL	2	<1		2
2016-07-15	18:05:30	0	0	DRY	POOL	2	<1		2
2016-07-15	18:05:45	0	0	DRY	POOL	2	<1		2
2016-07-15	18:06:00	0	0	DRY	POOL	2	<1		2
2016-07-15	18:06:15	0	0	DRY	POOL	2	<1		2
2016-07-15	18:06:30	0	0	DRY	POOL	2	<1		2
2016-07-15	18:06:45	0	0	DRY	POOL	2	<1		2
2016-07-15	18:07:00	0	0	DRY	POOL	2	<1		2
2016-07-15	18:07:15	0	0	DRY	POOL	2	<1		2
2016-07-15	18:07:30	0	0	DRY	POOL	2	<1		2
2016-07-15	18:07:45	0	0	DRY	POOL	2	<1	FFl-Hfl, N-B	2
2016-07-15	18:08:00	0	0	DRY	POOL	2	<1		2
2016-07-15	18:08:15	0	0	DRY	POOL	2	<1		2
2016-07-15	18:08:30	0	0	DRY	POOL	2	<1		2
2016-07-15	18:08:45	0	0	DRY	POOL	2	<1		2
2016-07-15	18:09:00	0	0	DRY	POOL	2	<1		2
2016-07-15	18:09:15	0	0	DRY	POOL	2	<1		2
2016-07-15	18:09:30	0	0	DRY	POOL	2	<1		2
2016-07-15	18:09:45	0	0	DRY	POOL	2	<1		2
2016-07-15	18:10:00	0	0	DRY	POOL	2	<1		2
2016-07-15	18:10:15	0	0	DRY	POOL	2	<1		2
2016-07-15	18:10:30	0	0	DRY	POOL	2	<1		2
2016-07-15	18:10:45	0	0	DRY	POOL	2	<1		2
2016-07-15	18:11:00	0	0	DRY	POOL	2	<1		2
2016-07-15	18:11:15	0	0	DRY	POOL	2	<1		2
2016-07-15	18:11:30	0	0	DRY	POOL	2	<1		2
2016-07-15	18:11:45	0	0	DRY	POOL	2	<1	FFl-B, N-B	2
2016-07-15	18:12:00	0	0	DRY	POOL	2	<1		2
2016-07-15	18:12:15	0	0	DRY	POOL	2	<1		2
2016-07-15	18:12:30	0	0	DRY	POOL	2	<1		2
2016-07-15	18:12:45	0	0	DRY	POOL	2	<1		2
2016-07-15	18:13:00	0	0	DRY	POOL	2	<1		2
2016-07-15	18:13:15	0	0	DRY	POOL	2	<1		2
2016-07-15	18:13:30	0	0	DRY	POOL	2	<1	FFl-B, N-B	2
2016-07-15	18:13:45	0	0	DRY	POOL	2	<1		2
2016-07-15	18:14:00	0	0	DRY	POOL	2	<1		2
2016-07-15	18:14:15	0	0	DRY	POOL	2	<1		2
2016-07-15	18:14:30	0	0	DRY	POOL	2	<1		2
2016-07-15	18:14:45	0	0	DRY	POOL	2	<1		2
2016-07-15	19:00:00	0	0	DRY	POOL	2	<1		2
2016-07-15	19:00:15	0	0	DRY	POOL	2	<1		2
2016-07-15	19:00:30	0	0	DRY	POOL	2	<1		2
2016-07-15	19:00:45	0	0	DRY	POOL	2	T	N-B, FFl-B, B-B	2
2016-07-15	19:01:00	0	0	DRY	POOL	2	T	FFl-B, N-B, PB-B	2
2016-07-15	19:01:15	0	0	DRY	POOL	2	T		2
2016-07-15	19:01:30	0	0	DRY	POOL	2	T	N-B, FFl-B,	2					P1	SCRATCHING
2016-07-15	19:01:45	0	0	DRY	POOL	2	T	N-B, FFl-B,	2					P1
2016-07-15	19:02:00	0	0	DRY	POOL	2	T	N-B, FFl-B,	2					P1
2016-07-15	19:02:15	0	0	DRY	POOL	2	T	N-B, FFl-B,	2					P1
2016-07-15	19:02:30	0	0	DRY	POOL	2	T	N-B, FFl-B,	2					P1
2016-07-15	19:02:45	0	0	DRY	POOL	2	T	N-B, FFl-B,	2					P1
2016-07-15	19:03:00	0	0	DRY	POOL	2	T	N-B, FFl-B,	2					P1
2016-07-15	19:03:15	0	0	DRY	POOL	2	T	N-B, FFl-B,	2					P1
2016-07-15	19:03:30	0	0	DRY	POOL	2	T	N-B, PFfl-B	2					P1
2016-07-15	19:03:45	0	0	DRY	POOL	2	T	N-B, Ffl-B	2					P1
2016-07-15	19:04:00	0	0	DRY	POOL	2	T	N-B, Ffl-B	2					P1
2016-07-15	19:04:15	0	0	DRY	POOL	2	T	N-B, Ffl-B	2					P1
2016-07-15	19:04:30	0	0	DRY	POOL	2	T	N-B, Ffl-B	2					P1
2016-07-15	19:04:45	0	0	DRY	POOL	2	T	FFl-B, PN-B	2					P1
2016-07-15	19:05:00	0	0	DRY	POOL	2	T	Ffl-B, N-B	2					P1
2016-07-15	19:05:15	0	0	DRY	POOL	2	T	FFl-B, PN-B	2					P1
2016-07-15	19:05:30	0	0	DRY	POOL	2	T	FFl-B, PN-B	2					P1
2016-07-15	19:05:45	0	0	DRY	POOL	2	T	FFl-B, N-B	2					P1
2016-07-15	19:06:00	0	0	DRY	POOL	2	T	FFl-B, N-B	2					P1
2016-07-15	19:06:15	0	0	DRY	POOL	2	T	FFl-B, N-B	2					P1
2016-07-15	19:06:30	0	0	DRY	POOL	2	T	FFl-B, PN-B	2					P1
2016-07-15	19:06:45	0	0	DRY	POOL	2	T	FFl-B, N-B, CB-B	2					P1
2016-07-15	19:07:00	0	0	DRY	POOL	2	T	N-B, Ffl-B	2					P1
2016-07-15	19:07:15	0	0	DRY	POOL	2	T	N-B, Ffl-B	2					P1
2016-07-15	19:07:30	0	0	DRY	POOL	2	T	N-B, Ffl-B	2					P1
2016-07-15	19:07:45	0	0	DRY	POOL	2	T	CN-Hfl, PN-B, FFl-B	2					P1
2016-07-15	19:08:00	0	0	DRY	POOL	2	T	N-B, Ffl-B	2					P1
2016-07-15	19:08:15	0	0	DRY	POOL	2	T	N-B, Ffl-B	2					P1
2016-07-15	19:08:30	0	0	DRY	POOL	2	T	N-B, Ffl-B	2					P1
2016-07-15	19:08:45	0	0	DRY	POOL	2	T	N-B, Ffl-B	2					P1
2016-07-15	19:09:00	0	0	DRY	POOL	2	T	N-B, Ffl-B	2					P1
2016-07-15	19:09:15	0	0	DRY	POOL	2	T	N-B, PFfl-B	2					P1
2016-07-15	19:09:30	0	0	DRY	POOL	2	T	FFl-B,	2
2016-07-15	19:09:45	0	0	DRY	POOL	2	T	N-B, Ffl-B	2					P1
2016-07-15	19:10:00	0	0	DRY	POOL	2	T	N-B, Ffl-B	2					P1
2016-07-15	19:10:15	0	0	DRY	POOL	2	T	N-B, Ffl-B	2					P1
2016-07-15	19:10:30	0	0	DRY	POOL	2	T	N-B, FFl-B	2					P1
2016-07-15	19:10:45	0	0	DRY	POOL	2	T	N-B, FFl-B	2					P1
2016-07-15	19:11:00	0	0	DRY	POOL	2	T	N-B, FFl-B	2					P1
2016-07-15	19:11:15	0	0	DRY	POOL	2	T	N-B, FFl-B	2					P1
2016-07-15	19:11:30	0	0	DRY	POOL	2	T	N-B, FFl-B	2					P1
2016-07-15	19:11:45	0	0	DRY	POOL	2	T	N-B, FFl-B	2
2016-07-15	19:12:00	0	0	DRY	POOL	2	T	N-B, FFl-B	2
2016-07-15	19:12:15	0	0	DRY	POOL	2	T	N-B, FFl-B	2					P1
2016-07-15	19:12:30	0	0	DRY	POOL	2	T	N-B, FFl-B	2
2016-07-15	19:12:45	0	0	DRY	POOL	2	T	N-B, FFl-B	2
2016-07-15	19:13:00	0	0	DRY	POOL	2	T	N-B, FFl-B	2					P1
2016-07-15	19:13:15	0	0	DRY	POOL	2	T	N-B, FFl-B	2					P1
2016-07-15	19:13:30	0	0	DRY	POOL	2	T	N-B, FFl-B	2					P1
2016-07-15	19:13:45	0	0	DRY	POOL	2	T	N-B, FFl-B	2					P1
2016-07-15	19:14:00	0	0	DRY	POOL	2	T	N-B, FFl-B	2					P1
2016-07-15	19:14:15	0	0	DRY	POOL	2	T	N-B, FFl-B	2
2016-07-15	19:14:30	0	0	DRY	POOL	2	T	N-B, FFl-B	2					P1
2016-07-15	19:14:45	0	0	DRY	POOL	2	T	N-B, FFl-B	2
2016-07-15	20:00:00	0	0	W's EDGE	POOL	2	<1	N-B	2					C1	AFTER FEEDING
2016-07-15	20:00:15	0	0	W's EDGE	POOL	2	<1	N-N, CN-B,	2					C1
2016-07-15	20:00:30	0	0	W's EDGE	POOL	2	<1	N-B	2
2016-07-15	20:00:45	0	0	W's EDGE	POOL	2	<1	N-N, CN-B,	2
2016-07-15	20:01:00	0	0	W's EDGE	POOL	2	<1		2
2016-07-15	20:01:15	1	0	W's EDGE	POOL	2	T	N-B, B-B, FFl-B	2					C1
2016-07-15	20:01:30	1	0	W's EDGE	POOL	2	T	B-B, FFl-B	2
2016-07-15	20:01:45	1	0	W's EDGE	POOL	2	T	N-B, B-B, FFl-B	2
2016-07-15	20:02:00	1	0	W's EDGE	POOL	2	1-2		P1	C1
2016-07-15	20:02:15	1	0	W's EDGE	POOL	2	1-2		2
2016-07-15	20:02:30	1	0	W's EDGE	POOL	2	1-2		2
2016-07-15	20:02:45	1	0	W's EDGE	POOL	2	1-2		2
2016-07-15	20:03:00	1	0	W's EDGE	POOL	2	1-2		2
2016-07-15	20:03:15	1	0	W's EDGE	POOL	2	1-2		2
2016-07-15	20:03:30	1	0	W's EDGE	POOL	2	1-2		2
2016-07-15	20:03:45	1	0	W's EDGE	POOL	2	1-2		2
2016-07-15	20:04:00	1	0	W's EDGE	POOL	2	1-2	N-B, N-N	P1	C1
2016-07-15	20:04:15	1	0	WATER	POOL	2	<1	N-Hfl, N-B	P1	C1
2016-07-15	20:04:30	1	0	WATER	POOL	2	<1	N-N, N-B,	2
2016-07-15	20:04:45	1	0	WATER	POOL	2	<1	N-N, N-B,	2
2016-07-15	20:05:00	1	0	WATER	POOL	2	<1	N-B, N-Hfl, FFl-B,				2
2016-07-15	20:05:15	1	0	WATER	POOL	2	<1	N-B, N-Hfl				P1
2016-07-15	20:05:30	0	0	WATER	POOL	2	<1	N-B, N-Hfl	2
2016-07-15	20:05:45	0	0	WATER	POOL	2	<1	N-B, N-Hfl, FFl-B,				2
2016-07-15	20:06:00	0	0	WATER	POOL	2	<1	N-B, N-Hfl, FFl-B, N-N				2
2016-07-15	20:06:15	0	0	WATER	POOL	2	<1	N-B, N-Hfl, FFl-B,				2
2016-07-15	20:06:30	0	0	WATER	POOL	2	<1	N-B, N-Hfl				2
2016-07-15	20:06:45	0	0	WATER	POOL	2	<1	N-Hfl, N-B				2
2016-07-15	20:07:00	0	0	WATER	POOL	2	<1	N-B, N-Hfl, FFl-B, N-N				2
2016-07-15	20:07:15	0	0	WATER	POOL	2	<1	N-B, N-Hfl, FFl-B,				2
2016-07-15	20:07:30	0	0	WATER	POOL	2	<1	N-B, N-Hfl, FFl-B,				2
2016-07-15	20:07:45	0	0	WATER	POOL	2	<1	N-B, N-Hfl,				2
2016-07-15	20:08:00	0	0	WATER	POOL	2	<1	N-B, N-Hfl, N-N				2
2016-07-15	20:08:15	0	0	WATER	POOL	2	<1	N-B, N-Hfl, FFl-B, B-B				2
2016-07-15	20:08:30	0	0	WATER	POOL	2	<1	N-B, N-Hfl, FFl-B, B-B				2
2016-07-15	20:08:45	0	0	WATER	POOL	2	<1	N-B, N-Hfl, FFl-B, B-B, N-N				2
2016-07-15	20:09:00	0	0	WATER	POOL	2	<1	N-B, N-Hfl, FFl-B, B-B, N-N				2
2016-07-15	20:09:15	0	0	WATER	POOL	2	<1	N-B, N-Hfl, FFl-B, B-B, N-N				2
2016-07-15	20:09:30	0	0	WATER	POOL	2	<1	N-B, N-Hfl				P1
2016-07-15	20:09:45	0	0	WATER	POOL	2	<1	N-B, N-Hfl, FFl-B, B-B, N-N				2
2016-07-15	20:10:00	0	0	WATER	POOL	2	<1	N-Hfl, N-B	2
2016-07-15	20:10:15	0	0	WATER	POOL	2	<1	N-Hfl, N-B	2
2016-07-15	20:10:30	0	0	WATER	POOL	2	<1	N-B, B-B, FFl-B	2
2016-07-15	20:10:45	0	0	WATER	POOL	2	<1	N-B, N-Hfl, FFl-B, B-B, N-N				2
2016-07-15	20:11:00	0	0	WATER	POOL	2	<1	N-B, B-B	2
2016-07-15	20:11:15	0	0	WATER	POOL	2	<1	N-B	2
2016-07-15	20:11:30	0	0	WATER	POOL	2	<1	N-Hfl, N-B	2
2016-07-15	20:11:45	0	0	WATER	POOL	2	<1	N-Hfl, N-B	2
2016-07-15	20:12:00	0	0	WATER	POOL	2	<1	N-N, PN-B, CFfl-B, PN-Hfl	2
2016-07-15	20:12:15	0	0	W's EDGE	BOTH	2	1-2		P1	C1
2016-07-15	20:12:30	0	0	W's EDGE	BOTH	2	1-2		2
2016-07-15	20:12:45	0	0	WATER	BOTH	2	2<		C1			P1
2016-07-15	20:13:00	0	0	WATER	BOTH	2	2<		P1	C1					CORAL CLIMBED ONTO THE CHAIR BESIDE THE BATH
2016-07-15	20:13:15	0	0	WATER	BOTH	2	2<			C1		P1
2016-07-15	20:13:30	0	0	WATER	BOTH	2	2<		P1	C1
2016-07-15	20:13:45	0	0	WATER	BOTH	2	2<		P1	C1
2016-07-15	20:14:00	0	0	WATER	BOTH	2	2<		P1	C1
2016-07-15	20:14:15	0	0	W's EDGE	BOTH	2	2<		C1			P1
2016-07-15	20:14:30	0	0	WATER	BOTH	2	2<					2
2016-07-15	20:14:45	0	0	WATER	BOTH	2	2<					2			CORAL PLAYING WITH LEAF IN BATH
2016-07-15	21:00:00	0	0	DRY	POOL	2	T		2
2016-07-15	21:00:15	0	0	DRY	POOL	2	T		2
2016-07-15	21:00:30	0	0	DRY	POOL	2	T		2
2016-07-15	21:00:45	0	0	DRY	POOL	2	T		2
2016-07-15	21:01:00	0	0	DRY	POOL	2	T		2
2016-07-15	21:01:15	0	0	DRY	POOL	2	T		2
2016-07-15	21:01:30	0	0	DRY	POOL	2	T		2
2016-07-15	21:01:45	0	0	DRY	POOL	2	T		2
2016-07-15	21:02:00	0	0	DRY	POOL	2	T		2
2016-07-15	21:02:15	0	0	DRY	POOL	2	T		2
2016-07-15	21:02:30	0	0	DRY	POOL	2	T	B-B	2
2016-07-15	21:02:45	0	0	DRY	POOL	2	T	N-N, N-B, H-B	2
2016-07-15	21:03:00	0	0	DRY	POOL	2	T	H-B	2
2016-07-15	21:03:15	0	0	DRY	POOL	2	T		2
2016-07-15	21:03:30	0	0	DRY	POOL	2	T		2
2016-07-15	21:03:45	0	0	DRY	POOL	2	T		2
2016-07-15	21:04:00	0	0	DRY	POOL	2	T		2
2016-07-15	21:04:15	0	0	DRY	POOL	2	T		2
2016-07-15	21:04:30	0	0	DRY	POOL	2	T		2
2016-07-15	21:04:45	0	0	DRY	POOL	2	<1		2
2016-07-15	21:05:00	0	0	DRY	POOL	2	T		2
2016-07-15	21:05:15	0	0	DRY	POOL	2	T		2
2016-07-15	21:05:30	0	0	DRY	POOL	2	T		2
2016-07-15	21:05:45	0	0	DRY	POOL	2	T		2
2016-07-15	21:06:00	0	0	DRY	POOL	2	T		2
2016-07-15	21:06:15	0	0	DRY	POOL	2	T		2
2016-07-15	21:06:30	0	0	DRY	POOL	2	T		2
2016-07-15	21:06:45	0	0	DRY	POOL	2	T		2
2016-07-15	21:07:00	0	0	DRY	POOL	2	T		2
2016-07-15	21:07:15	0	0	DRY	POOL	2	T		2
2016-07-15	21:07:30	0	0	DRY	POOL	2	T		2
2016-07-15	21:07:45	0	0	DRY	POOL	2	T		2
2016-07-15	21:08:00	0	0	DRY	POOL	2	T		2
2016-07-15	21:08:15	0	0	DRY	POOL	2	T		2
2016-07-15	21:08:30	0	0	DRY	POOL	2	T		2
2016-07-15	21:08:45	0	0	DRY	POOL	2	T		2
2016-07-15	21:09:00	0	0	DRY	POOL	2	T		2
2016-07-15	21:09:15	0	0	DRY	POOL	2	T		2
2016-07-15	21:09:30	0	0	DRY	POOL	2	T		2
2016-07-15	21:09:45	0	0	DRY	POOL	2	T		2
2016-07-15	21:10:00	0	0	DRY	POOL	2	T		2
2016-07-15	21:10:15	0	0	DRY	POOL	2	<1		2
2016-07-15	21:10:30	0	0	DRY	POOL	2	<1		2
2016-07-15	21:10:45	0	0	DRY	POOL	2	<1		2
2016-07-15	21:11:00	0	0	DRY	POOL	2	<1		2
2016-07-15	21:11:15	0	0	DRY	POOL	2	T		2
2016-07-15	21:11:30	0	0	DRY	POOL	2	T		2
2016-07-15	21:11:45	0	0	DRY	POOL	2	T		2
2016-07-15	21:12:00	0	0	DRY	POOL	2	T		2
2016-07-15	21:12:15	0	0	DRY	POOL	2	T		2
2016-07-15	21:12:30	0	0	DRY	POOL	2	T		2
2016-07-15	21:12:45	0	0	DRY	POOL	2	T		2
2016-07-15	21:13:00	0	0	DRY	POOL	2	T		2
2016-07-15	21:13:15	0	0	DRY	POOL	2	T		2
2016-07-15	21:13:30	0	0	DRY	POOL	2	T		2
2016-07-15	21:13:45	0	0	DRY	POOL	2	T		2
2016-07-15	21:14:00	0	0	DRY	POOL	2	T		2
2016-07-15	21:14:15	0	0	DRY	POOL	2	T		2
2016-07-15	21:14:30	0	0	DRY	POOL	2	T		2
2016-07-15	21:14:45	0	0	DRY	POOL	2	T		2
2016-07-15	22:00:00	0	0	DRY	POOL	2	T		2
2016-07-15	22:00:15	0	0	DRY	POOL	2	T		2
2016-07-15	22:00:30	0	0	DRY	POOL	2	T		2
2016-07-15	22:00:45	0	0	DRY	POOL	2	T		2
2016-07-15	22:01:00	0	0	DRY	POOL	2	T		2
2016-07-15	22:01:15	0	0	DRY	POOL	2	T		2
2016-07-15	22:01:30	0	0	DRY	POOL	2	T		2
2016-07-15	22:01:45	0	0	DRY	POOL	2	T		2
2016-07-15	22:02:00	0	0	DRY	POOL	2	T		2
2016-07-15	22:02:15	0	0	DRY	POOL	2	T		2
2016-07-15	22:02:30	0	0	DRY	POOL	2	T		2
2016-07-15	22:02:45	0	0	DRY	POOL	2	T		2
2016-07-15	22:03:00	0	0	DRY	POOL	2	T		2
2016-07-15	22:03:15	0	0	DRY	POOL	2	T		2
2016-07-15	22:03:30	0	0	DRY	POOL	2	T		2
2016-07-15	22:03:45	0	0	DRY	POOL	2	T		2
2016-07-15	22:04:00	0	0	DRY	POOL	2	T		2
2016-07-15	22:04:15	0	0	DRY	POOL	2	T		2
2016-07-15	22:04:30	0	0	DRY	POOL	2	T		2
2016-07-15	22:04:45	0	0	DRY	POOL	2	T		2
2016-07-15	22:05:00	0	0	DRY	POOL	2	T	H-B, N-B	2
2016-07-15	22:05:15	0	0	DRY	POOL	2	T	N-B, FFl-B, B-B	2
2016-07-15	22:05:30	0	0	DRY	POOL	2	T		2
2016-07-15	22:05:45	0	0	DRY	POOL	2	T	FFl-B, N-B	2
2016-07-15	22:06:00	0	0	DRY	POOL	2	T	FFl-B, H-B, B-B	2
2016-07-15	22:06:15	0	0	DRY	POOL	2	T	H-B	2
2016-07-15	22:06:30	0	0	DRY	POOL	2	T	FFl-H	2
2016-07-15	22:06:45	0	0	DRY	POOL	2	T	B-B, N-B	2
2016-07-15	22:07:00	0	0	DRY	POOL	2	T	B-B, H-B	2
2016-07-15	22:07:15	0	0	DRY	POOL	2	T	PN-B, PFFl-B, CB-B	2
2016-07-15	22:07:30	0	0	DRY	POOL	2	T	H-B, N-B	2
2016-07-15	22:07:45	0	0	DRY	POOL	2	T	FFl-B, N-B, B-B	2
2016-07-15	22:08:00	0	0	DRY	POOL	2	T	FFl-B, N-B, CB-B	2
2016-07-15	22:08:15	0	0	DRY	POOL	2	T	B-B, FFl-B	2
2016-07-15	22:08:30	0	0	DRY	POOL	2	<1		2
2016-07-15	22:08:45	0	0	DRY	POOL	2	<1		2
2016-07-15	22:09:00	0	0	DRY	POOL	2	<1		2
2016-07-15	22:09:15	0	0	DRY	POOL	2	<1		2
2016-07-15	22:09:30	0	0	DRY	POOL	2	<1		2
2016-07-15	22:09:45	0	0	DRY	POOL	2	<1	N-B,N-N	2
2016-07-15	22:10:00	0	0	DRY	POOL	2	<1		2
2016-07-15	22:10:15	0	0	DRY	POOL	2	<1		2
2016-07-15	22:10:30	0	0	DRY	POOL	2	<1		2
2016-07-15	22:10:45	0	0	DRY	POOL	2	<1		2
2016-07-15	22:11:00	0	0	DRY	POOL	2	<1		2
2016-07-15	22:11:15	0	0	DRY	POOL	2	<1		2
2016-07-15	22:11:30	0	0	DRY	POOL	2	<1		2
2016-07-15	22:11:45	0	0	DRY	POOL	2	<1		2
2016-07-15	22:12:00	0	0	DRY	POOL	2	<1		2
2016-07-15	22:12:15	0	0	DRY	POOL	2	<1		2
2016-07-15	22:12:30	0	0	DRY	POOL	2	<1		2
2016-07-15	22:12:45	0	0	DRY	POOL	2	<1		2
2016-07-15	22:13:00	0	0	DRY	POOL	2	<1	N-N	2
2016-07-15	22:13:15	0	0	DRY	POOL	2	<1		2						SCRATCHING
2016-07-15	22:13:30	0	0	DRY	POOL	2	<1		2
2016-07-15	22:13:45	0	0	DRY	POOL	2	<1		2
2016-07-15	22:14:00	0	0	DRY	POOL	2	<1		2
2016-07-15	22:14:15	0	0	DRY	POOL	2	<1		2
2016-07-15	22:14:30	0	0	DRY	POOL	2	<1		2
2016-07-15	22:14:45	0	0	DRY	POOL	2	<1		2						Hfl CURL
2016-07-15	23:00:00	0	0	DRY	BATH	2	<1	FFl-B	2						BEHIND THE CHAIR THAT’S ON THE FLOOD
2016-07-15	23:00:15	0	0	DRY	BATH	2	<1	FFl-B	2
2016-07-15	23:00:30	0	0	DRY	BATH	2	<1	N-B	2
2016-07-15	23:00:45	0	0	DRY	BATH	2	<1	N-B, B-B	2
2016-07-15	23:01:00	0	0	DRY	BATH	1	<1		2
2016-07-15	23:01:15	0	0	DRY	BATH	2	<1	N-B, B-B	2
2016-07-15	23:01:30	0	0	DRY	BATH	2	<1	N-Hfl, N-B	2
2016-07-15	23:01:45	0	0	DRY	BATH	2	<1		2
2016-07-15	23:02:00	0	0	DRY	BATH	2	<1	N-B	2
2016-07-15	23:02:15	0	0	DRY	BATH	2	<1	N-B	2					P1
2016-07-15	23:02:30	0	0	DRY	BATH	2	<1	N-B	2					P1
2016-07-15	23:02:45	0	0	DRY	BATH	2	<1	N-B	2					P1
2016-07-15	23:03:00	0	0	DRY	BATH	2	<1	N-B	2					P1
2016-07-15	23:03:15	0	0	DRY	BATH	2	<1	N-B	2					P1
2016-07-15	23:03:30	0	0	DRY	BATH	2	<1	N-B	2					P1
2016-07-15	23:03:45	0	0	DRY	BATH	2	<1	N-B	2					P1
2016-07-15	23:04:00	0	0	DRY	BATH	2	<1	N-B	2					P1
2016-07-15	23:04:15	0	0	DRY	BATH	2	<1	N-B	2					P1
2016-07-15	23:04:30	0	0	DRY	BATH	2	<1	N-B	2					P1
2016-07-15	23:04:45	0	0	DRY	BATH	2	<1	B-B, FFL-B	2
2016-07-15	23:05:00	0	0	DRY	BATH	2	<1	B-B, N-B	2
2016-07-15	23:05:15	0	0	DRY	BATH	2	<1	N-B	2
2016-07-15	23:05:30	0	0	DRY	BATH	2	<1	H-B	2
2016-07-15	23:05:45	0	0	DRY	BATH	2	<1	N-B, FFl-B	2					C1
2016-07-15	23:06:00	0	0	DRY	BATH	2	<1	N-B	C1	P1				C1
2016-07-15	23:06:15	0	0	DRY	BATH	2	<1	B-B, FFl-B	2
2016-07-15	23:06:30	0	0	DRY	BATH	2	<1	B-B, H-B, N-Hfl	2
2016-07-15	23:06:45	0	0	DRY	BATH	2	<1	B-B, H-B, N-Hfl	2
2016-07-15	23:07:00	0	0	DRY	BATH	2	<1	N-B	C1	P1
2016-07-15	23:07:15	0	0	DRY	BATH	2	<1	N-B, N-Hfl	2
2016-07-15	23:07:30	0	0	DRY	BATH	2	<1	FFl-B, N-B	2
2016-07-15	23:07:45	0	0	DRY	BATH	2	<1	FFl-B, N-B, B-B	2
2016-07-15	23:08:00	0	0	DRY	BATH	2	<1	B-B, FFl-B	2
2016-07-15	23:08:15	0	0	DRY	BATH	2	<1	H-B	2
2016-07-15	23:08:30	0	0	DRY	BATH	2	<1	H-B	2
2016-07-15	23:08:45	0	0	DRY	BATH	2	<1	N-B	2
2016-07-15	23:09:00	0	0	DRY	BATH	2	<1	N-B	2
2016-07-15	23:09:15	0	0	DRY	BATH	2	<1	H-B	2
2016-07-15	23:09:30	0	0	DRY	BATH	2	<1	H-B	2
2016-07-15	23:09:45	0	0	DRY	BATH	2	<1		2
2016-07-15	23:10:00	0	0	DRY	BATH	2	<1	N-B	2
2016-07-15	23:10:15	0	0	DRY	BATH	2	<1	N-B	2
2016-07-15	23:10:30	0	0	DRY	BATH	2	<1	N-B	2					C1
2016-07-15	23:10:45	0	0	DRY	BATH	2	<1	N-B	2					C1
2016-07-15	23:11:00	0	0	DRY	BATH	2	<1	N-B	2					C1
2016-07-15	23:11:15	0	0	DRY	BATH	2	<1	N-B	2					C1
2016-07-15	23:11:30	0	0	DRY	BATH	2	<1	N-B	2					C1
2016-07-15	23:11:45	0	0	DRY	BATH	2	<1	N-B	2					C1
2016-07-15	23:12:00	0	0	DRY	BATH	2	<1	N-B	2					C1
2016-07-15	23:12:15	0	0	DRY	BATH	2	<1	CN-B, N-N	2					C1
2016-07-15	23:12:30	0	0	DRY	BATH	2	<1	N-B	2					C1
2016-07-15	23:12:45	0	0	DRY	BATH	2	<1	N-B	2					C1
2016-07-15	23:13:00	0	0	DRY	BATH	2	<1	N-B	2					C1
2016-07-15	23:13:15	0	0	DRY	BATH	2	<1	N-B	2					C1
2016-07-15	23:13:30	0	0	DRY	BATH	2	<1	N-B	2					C1
2016-07-15	23:13:45	0	0	DRY	BATH	2	<1	N-B	2					C1
2016-07-15	23:14:00	0	0	DRY	BATH	2	<1	N-B	2					C1
2016-07-15	23:14:15	0	0	DRY	BATH	2	<1	N-B	2					C1
2016-07-15	23:14:30	0	0	DRY	BATH	2	<1	N-B	2					C1
2016-07-15	23:14:45	0	0	DRY	BATH	2	<1	N-B	2					C1
2016-07-21	00:00:00	0	0	DRY	POOL	2	<1		2
2016-07-21	00:00:15	0	0	DRY	POOL	2	<1		2
2016-07-21	00:00:30	0	0	DRY	POOL	2	<1		2
2016-07-21	00:00:45	0	0	DRY	POOL	2	<1	N-Hfl	2
2016-07-21	00:01:00	0	0	DRY	POOL	2	<1		2
2016-07-21	00:01:15	0	0	DRY	POOL	2	<1		2
2016-07-21	00:01:30	0	0	DRY	POOL	2	<1		2
2016-07-21	00:01:45	0	0	DRY	POOL	2	<1	N-B	2
2016-07-21	00:02:00	0	0	DRY	POOL	2	<1		2
2016-07-21	00:02:15	0	0	DRY	POOL	2	<1		2
2016-07-21	00:02:30	0	0	DRY	POOL	2	<1		2
2016-07-21	00:02:45	0	0	DRY	POOL	2	<1		2
2016-07-21	00:03:00	0	0	DRY	POOL	2	<1		2
2016-07-21	00:03:15	0	0	DRY	POOL	2	<1		2
2016-07-21	00:03:30	0	0	DRY	POOL	2	<1		2
2016-07-21	00:03:45	0	0	DRY	POOL	2	<1		2
2016-07-21	00:04:00	0	0	DRY	POOL	2	<1		2
2016-07-21	00:04:15	0	0	DRY	POOL	2	<1		2
2016-07-21	00:04:30	0	0	DRY	POOL	2	<1		2
2016-07-21	00:04:45	0	0	DRY	POOL	2	<1	N-Hfl	2
2016-07-21	00:05:00	0	0	DRY	POOL	2	<1		2
2016-07-21	00:05:15	0	0	DRY	POOL	2	<1		2
2016-07-21	00:05:30	0	0	DRY	POOL	2	<1		2
2016-07-21	00:05:45	0	0	DRY	POOL	2	<1		2
2016-07-21	00:06:00	0	0	DRY	POOL	2	<1		2
2016-07-21	00:06:15	0	0	DRY	POOL	2	<1		2
2016-07-21	00:06:30	0	0	DRY	POOL	2	<1		2
2016-07-21	00:06:45	0	0	DRY	POOL	2	<1	Hfl-B	2
2016-07-21	00:07:00	0	0	DRY	POOL	2	<1		2
2016-07-21	00:07:15	0	0	DRY	POOL	2	<1		2
2016-07-21	00:07:30	0	0	DRY	POOL	2	<1		2
2016-07-21	00:07:45	0	0	DRY	POOL	2	<1		2
2016-07-21	00:08:00	0	0	DRY	POOL	2	<1	N-Hfl	2
2016-07-21	00:08:15	0	0	DRY	POOL	2	<1		2
2016-07-21	00:08:30	0	0	DRY	POOL	2	<1		2
2016-07-21	00:08:45	0	0	DRY	POOL	2	<1		2
2016-07-21	00:09:00	0	0	DRY	POOL	2	<1		2
2016-07-21	00:09:15	0	0	DRY	POOL	2	<1		2
2016-07-21	00:09:30	0	0	DRY	POOL	2	<1		2
2016-07-21	00:09:45	0	0	DRY	POOL	2	<1		2
2016-07-21	00:10:00	0	0	DRY	POOL	2	<1		2
2016-07-21	00:10:15	0	0	DRY	POOL	2	<1		2
2016-07-21	00:10:30	0	0	DRY	POOL	2	<1		2
2016-07-21	00:10:45	0	0	DRY	POOL	2	<1		2
2016-07-21	00:11:00	0	0	DRY	POOL	2	<1		2
2016-07-21	00:11:15	0	0	DRY	POOL	2	<1		2
2016-07-21	00:11:30	0	0	DRY	POOL	2	<1		2
2016-07-21	00:11:45	0	0	DRY	POOL	2	<1		2
2016-07-21	00:12:00	0	0	DRY	POOL	2	<1		2
2016-07-21	00:12:15	0	0	DRY	POOL	2	<1		2
2016-07-21	00:12:30	0	0	DRY	POOL	2	<1		2
2016-07-21	00:12:45	0	0	DRY	POOL	2	<1		2
2016-07-21	00:13:00	0	0	DRY	POOL	2	<1		2
2016-07-21	00:13:15	0	0	DRY	POOL	2	<1		2
2016-07-21	00:13:30	0	0	DRY	POOL	2	<1		2
2016-07-21	00:13:45	0	0	DRY	POOL	2	<1		2
2016-07-21	00:14:00	0	0	DRY	POOL	2	<1		2
2016-07-21	00:14:15	0	0	DRY	POOL	2	<1		2
2016-07-21	00:14:30	0	0	DRY	POOL	2	<1		2
2016-07-21	00:14:45	0	0	DRY	POOL	2	<1		2
2016-07-21	01:00:00	0	0	DRY	POOL	2	T		2
2016-07-21	01:00:15	0	0	DRY	POOL	2	T		2
2016-07-21	01:00:30	0	0	DRY	POOL	2	T		2
2016-07-21	01:00:45	0	0	DRY	POOL	2	T		2
2016-07-21	01:01:00	0	0	DRY	POOL	2	T		2
2016-07-21	01:01:15	0	0	DRY	POOL	2	T		2
2016-07-21	01:01:30	0	0	DRY	POOL	2	T		2
2016-07-21	01:01:45	0	0	DRY	POOL	2	T		2
2016-07-21	01:02:00	0	0	DRY	POOL	2	T		2
2016-07-21	01:02:15	0	0	DRY	POOL	2	T		2
2016-07-21	01:02:30	0	0	DRY	POOL	2	T		2
2016-07-21	01:02:45	0	0	DRY	POOL	2	T		2
2016-07-21	01:03:00	0	0	DRY	POOL	2	T		2
2016-07-21	01:03:15	0	0	DRY	POOL	2	T		2
2016-07-21	01:03:30	0	0	DRY	POOL	2	T		2
2016-07-21	01:03:45	0	0	DRY	POOL	2	T		2
2016-07-21	01:04:00	0	0	DRY	POOL	2	T		2
2016-07-21	01:04:15	0	0	DRY	POOL	2	T		2
2016-07-21	01:04:30	0	0	DRY	POOL	2	T		2
2016-07-21	01:04:45	0	0	DRY	POOL	2	T		2
2016-07-21	01:05:00	0	0	DRY	POOL	2	T		2
2016-07-21	01:05:15	0	0	DRY	POOL	2	T		2
2016-07-21	01:05:30	0	0	DRY	POOL	2	T		2
2016-07-21	01:05:45	0	0	DRY	POOL	2	T		2
2016-07-21	01:06:00	0	0	DRY	POOL	2	T		2
2016-07-21	01:06:15	0	0	DRY	POOL	2	T		2
2016-07-21	01:06:30	0	0	DRY	POOL	2	T		2
2016-07-21	01:06:45	0	0	DRY	POOL	2	T		2
2016-07-21	01:07:00	0	0	DRY	POOL	2	T		2
2016-07-21	01:07:15	0	0	DRY	POOL	2	T		2
2016-07-21	01:07:30	0	0	DRY	POOL	2	T		2
2016-07-21	01:07:45	0	0	DRY	POOL	2	T		2
2016-07-21	01:08:00	0	0	DRY	POOL	2	T		2
2016-07-21	01:08:15	0	0	DRY	POOL	2	T		2
2016-07-21	01:08:30	0	0	DRY	POOL	2	T		2
2016-07-21	01:08:45	0	0	DRY	POOL	2	T		2
2016-07-21	01:09:00	0	0	DRY	POOL	2	T		2
2016-07-21	01:09:15	0	0	DRY	POOL	2	T		2
2016-07-21	01:09:30	0	0	DRY	POOL	2	T		2
2016-07-21	01:09:45	0	0	DRY	POOL	2	T		2
2016-07-21	01:10:00	0	0	DRY	POOL	2	T		2
2016-07-21	01:10:15	0	0	DRY	POOL	2	T		2
2016-07-21	01:10:30	0	0	DRY	POOL	2	T		2
2016-07-21	01:10:45	0	0	DRY	POOL	2	T		2
2016-07-21	01:11:00	0	0	DRY	POOL	2	T		2
2016-07-21	01:11:15	0	0	DRY	POOL	2	T		2
2016-07-21	01:11:30	0	0	DRY	POOL	2	T		2
2016-07-21	01:11:45	0	0	DRY	POOL	2	T		2
2016-07-21	01:12:00	0	0	DRY	POOL	2	T		2
2016-07-21	01:12:15	0	0	DRY	POOL	2	T		2
2016-07-21	01:12:30	0	0	DRY	POOL	2	T		2
2016-07-21	01:12:45	0	0	DRY	POOL	2	T		2
2016-07-21	01:13:00	0	0	DRY	POOL	2	T		2
2016-07-21	01:13:15	0	0	DRY	POOL	2	T		2
2016-07-21	01:13:30	0	0	DRY	POOL	2	T		2
2016-07-21	01:13:45	0	0	DRY	POOL	2	T		2
2016-07-21	01:14:00	0	0	DRY	POOL	2	T		2
2016-07-21	01:14:15	0	0	DRY	POOL	2	T		2
2016-07-21	01:14:30	0	0	DRY	POOL	2	T		2
2016-07-21	01:14:45	0	0	DRY	POOL	2	T		2
2016-07-21	02:00:00	0	0	DRY	POOL	2	<1		2
2016-07-21	02:00:15	0	0	DRY	POOL	2	<1		2
2016-07-21	02:00:30	0	0	DRY	POOL	2	<1		2
2016-07-21	02:00:45	0	0	DRY	POOL	2	<1		2
2016-07-21	02:01:00	0	0	DRY	POOL	2	<1	N-G	2
2016-07-21	02:01:15	0	0	DRY	POOL	2	<1	N-G	2
2016-07-21	02:01:30	0	0	DRY	POOL	2	<1	N-G	2
2016-07-21	02:01:45	0	0	DRY	POOL	2	<1	FFl-G, N-G	2
2016-07-21	02:02:00	0	0	DRY	POOL	2	<1	FFl-HFL	2
2016-07-21	02:02:15	0	0	DRY	POOL	2	<1		2
2016-07-21	02:02:30	0	0	DRY	POOL	2	<1		2
2016-07-21	02:02:45	0	0	DRY	POOL	2	<1	N-G	2
2016-07-21	02:03:00	0	0	DRY	POOL	2	<1	FFl-B, N-G	2
2016-07-21	02:03:15	0	0	DRY	POOL	2	<1		2
2016-07-21	02:03:30	0	0	DRY	POOL	2	<1	N-B	2
2016-07-21	02:03:45	0	0	DRY	POOL	2	<1	N-G	2
2016-07-21	02:04:00	0	0	DRY	POOL	2	<1		2
2016-07-21	02:04:15	0	0	DRY	POOL	2	<1	N-G	2
2016-07-21	02:04:30	0	0	DRY	POOL	2	<1	FFl-B,	2
2016-07-21	02:04:45	0	0	DRY	POOL	2	T	H-B	2
2016-07-21	02:05:00	0	0	DRY	POOL	2	T	FFl-B, H-B	2
2016-07-21	02:05:15	0	0	DRY	POOL	2	T	N-G,	2
2016-07-21	02:05:30	0	0	DRY	POOL	2	T		2
2016-07-21	02:05:45	0	0	DRY	POOL	2	T		2
2016-07-21	02:06:00	0	0	DRY	POOL	2	T		2
2016-07-21	02:06:15	0	0	DRY	POOL	2	T	N-G, Ffl-B	2
2016-07-21	02:06:30	0	0	DRY	POOL	2	T	FFl-B, PN-G	2
2016-07-21	02:06:45	0	0	DRY	POOL	2	<1		2
2016-07-21	02:07:00	0	0	DRY	POOL	2	<1		2
2016-07-21	02:07:15	0	0	DRY	POOL	2	<1		2
2016-07-21	02:07:30	0	0	DRY	POOL	2	<1	FFl-B	2
2016-07-21	02:07:45	0	0	DRY	POOL	2	<1	Ffl-B, N-B	2
2016-07-21	02:08:00	0	0	DRY	POOL	2	<1		2
2016-07-21	02:08:15	0	0	DRY	POOL	2	<1		2
2016-07-21	02:08:30	0	0	DRY	POOL	2	<1		2
2016-07-21	02:08:45	0	0	DRY	POOL	2	<1		2
2016-07-21	02:09:00	0	0	DRY	POOL	2	<1		2
2016-07-21	02:09:15	0	0	DRY	POOL	2	<1		2
2016-07-21	02:09:30	0	0	DRY	POOL	2	<1		2
2016-07-21	02:09:45	0	0	DRY	POOL	2	<1		2
2016-07-21	02:10:00	0	0	DRY	POOL	2	<1		2
2016-07-21	02:10:15	0	0	DRY	POOL	2	<1		2
2016-07-21	02:10:30	0	0	DRY	POOL	2	<1		2
2016-07-21	02:10:45	0	0	DRY	POOL	2	<1		2
2016-07-21	02:11:00	0	0	DRY	POOL	2	T	N-G	2
2016-07-21	02:11:15	0	0	DRY	POOL	2	T		2
2016-07-21	02:11:30	0	0	DRY	POOL	2	T		2
2016-07-21	02:11:45	0	0	DRY	POOL	2	T		2
2016-07-21	02:12:00	0	0	DRY	POOL	2	T		2
2016-07-21	02:12:15	0	0	DRY	POOL	2	T		2
2016-07-21	02:12:30	0	0	DRY	POOL	2	T		2
2016-07-21	02:12:45	0	0	DRY	POOL	2	T		2
2016-07-21	02:13:00	0	0	DRY	POOL	2	T		2
2016-07-21	02:13:15	0	0	DRY	POOL	2	T		2
2016-07-21	02:13:30	0	0	DRY	POOL	2	T		2
2016-07-21	02:13:45	0	0	DRY	POOL	2	T		2
2016-07-21	02:14:00	0	0	DRY	POOL	2	T		2
2016-07-21	02:14:15	0	0	DRY	POOL	2	T		2
2016-07-21	02:14:30	0	0	DRY	POOL	2	T		2
2016-07-21	02:14:45	0	0	DRY	POOL	2	T		2
2016-07-21	03:00:00	0	0	DRY	POOL	2	T		2
2016-07-21	03:00:15	0	0	DRY	POOL	2	T		2
2016-07-21	03:00:30	0	0	DRY	POOL	2	T		2
2016-07-21	03:00:45	0	0	DRY	POOL	2	T		2
2016-07-21	03:01:00	0	0	DRY	POOL	2	T		2
2016-07-21	03:01:15	0	0	DRY	POOL	2	T		2
2016-07-21	03:01:30	0	0	DRY	POOL	2	T		2
2016-07-21	03:01:45	0	0	DRY	POOL	2	T		2
2016-07-21	03:02:00	0	0	DRY	POOL	2	T		2
2016-07-21	03:02:15	0	0	DRY	POOL	2	T		2
2016-07-21	03:02:30	0	0	DRY	POOL	2	T		2
2016-07-21	03:02:45	0	0	DRY	POOL	2	T		2
2016-07-21	03:03:00	0	0	DRY	POOL	2	T		2
2016-07-21	03:03:15	0	0	DRY	POOL	2	T		2
2016-07-21	03:03:30	0	0	DRY	POOL	2	T		2
2016-07-21	03:03:45	0	0	DRY	POOL	2	T		2
2016-07-21	03:04:00	0	0	DRY	POOL	2	T		2
2016-07-21	03:04:15	0	0	DRY	POOL	2	T		2
2016-07-21	03:04:30	0	0	DRY	POOL	2	T		2
2016-07-21	03:04:45	0	0	DRY	POOL	2	T		2
2016-07-21	03:05:00	0	0	DRY	POOL	2	T		2
2016-07-21	03:05:15	0	0	DRY	POOL	2	T		2
2016-07-21	03:05:30	0	0	DRY	POOL	2	T		2
2016-07-21	03:05:45	0	0	DRY	POOL	2	T		2
2016-07-21	03:06:00	0	0	DRY	POOL	2	T		2
2016-07-21	03:06:15	0	0	DRY	POOL	2	T		2
2016-07-21	03:06:30	0	0	DRY	POOL	2	T		2
2016-07-21	03:06:45	0	0	DRY	POOL	2	T		2
2016-07-21	03:07:00	0	0	DRY	POOL	2	T		2
2016-07-21	03:07:15	0	0	DRY	POOL	2	T		2
2016-07-21	03:07:30	0	0	DRY	POOL	2	T		2
2016-07-21	03:07:45	0	0	DRY	POOL	2	T		2
2016-07-21	03:08:00	0	0	DRY	POOL	2	T		2
2016-07-21	03:08:15	0	0	DRY	POOL	2	T		2
2016-07-21	03:08:30	0	0	DRY	POOL	2	T		2
2016-07-21	03:08:45	0	0	DRY	POOL	2	T		2
2016-07-21	03:09:00	0	0	DRY	POOL	2	T		2
2016-07-21	03:09:15	0	0	DRY	POOL	2	T		2
2016-07-21	03:09:30	0	0	DRY	POOL	2	T		2
2016-07-21	03:09:45	0	0	DRY	POOL	2	T		2
2016-07-21	03:10:00	0	0	DRY	POOL	2	T		2
2016-07-21	03:10:15	0	0	DRY	POOL	2	T		2
2016-07-21	03:10:30	0	0	DRY	POOL	2	T		2
2016-07-21	03:10:45	0	0	DRY	POOL	2	T		2
2016-07-21	03:11:00	0	0	DRY	POOL	2	T		2
2016-07-21	03:11:15	0	0	DRY	POOL	2	T		2
2016-07-21	03:11:30	0	0	DRY	POOL	2	T		2
2016-07-21	03:11:45	0	0	DRY	POOL	2	T		2
2016-07-21	03:12:00	0	0	DRY	POOL	2	T		2
2016-07-21	03:12:15	0	0	DRY	POOL	2	T		2
2016-07-21	03:12:30	0	0	DRY	POOL	2	T		2
2016-07-21	03:12:45	0	0	DRY	POOL	2	T		2
2016-07-21	03:13:00	0	0	DRY	POOL	2	T		2
2016-07-21	03:13:15	0	0	DRY	POOL	2	T		2
[truncated: 5,953 more rows]

## Sheet: Body nosing 
		N-N	N-B	N-hfl	N-G	N-ffl	N-R	N-S	N-V
	DRY	692	2185	190	407	23	0	6	0
	W's EDGE	230	428	73	28	21	7	0	1
	WATER	895	2131	1046	20	60	1	0	0
	Obs = 15s
		N-N	N-B	N-hfl	N-G	N-ffl	totals
	DRY	692	2185	190	407	23	3497
	W's EDGE	230	428	73	28	21	780
	WATER	895	2131	1046	20	60	4152
	totals		4744	1309	455	104	8429
	% of total nosing in each zone
		N-N	N-B	N-hfl	N-G	N-ffl
	DRY	19.7884	62.4821	5.43323	11.6385	0.657707
	W's EDGE	29.4872	54.8718	9.35897	3.58974	2.69231
	WATER	21.5559	51.3247	25.2048	0.481696	1.44509
	Contingency table
		N-N	N-B	N-hfl	N-G	N-ffl	Row Totals
	DRY	692 (753.83) [5.07]	2185 (1968.18) [23.89]	190 (543.07) [229.55]	407 (188.77) [252.29]	23 (43.15) [9.41]	3497
	W's EDGE	230 (168.14) [22.76]	428 (439.00) [0.28]	73 (121.13) [19.13]	28 (42.10) [4.72]	21 (9.62) [13.45]	780
	WATER	895 (895.03) [0.00]	2131 (2336.82) [18.13]	1046 (644.79) [249.64]	20 (224.13) [185.91]	60 (51.23) [1.50]	4152
	Column Totals	1817	4744	1309	455	104	8429 (Grand Total)
	Chi-squared = 1035.7159, p-value < 0.0001 (XLSTAT
