# Supplementary material for: Mitigating the Effects of Maternal Loss on Harbour Seal Pups in Captive Care
Source: Animals (Basel). 2024 Nov 13;14(22):3264. doi: 10.3390/ani14223264 (PMC11591290; doi:10.3390/ani14223264)
Supplement: Supplementary file 1 [file animals-14-03264-s001.zip › Table S2 Behaviours rehab & rehab vs wild - 15-s summaries.xlsx]

## Sheet: Sheet1
Behaviour	Water			Water’s Edge			Dry
	M&M	U&E	C&P	M&M	U&E	C&P	M&M	U&E	C&P
total 15s obs	1561	1727	4153	496	993	886	8075	9675	4153
Rest	1152	1117	3463	440	874	801	8072	9613	7320
Comfort	209	46	198	190	445	286	3154	4025	2785
Directional	79	80	97	99	196	145	67	219	82
Following	16	27	31	44	44	66	8	31	19
Play	644	708	1286	44	77	127	38	10	0
Body Contact	680	743	1696	205	358	344	1709	2451	1426
Nosing Occurrence	663	711	1592	188	314	301	1497	2099	993
Suckling	64	5	69	92	48	18	795	694	368
ALL PUP PAIRS COMBINED						WILD MP PAIRS (Table 4 - W&J 2018)									REDO as proportions 0-1
											tests for 2 proportions (Z test)
BEHAVIOUR	WATER	W's EDGE	DRY			BEHAVIOUR	WATER	W's EDGE	DRY		REST				REST
total 15s obs	7441	2375	25084									rehab	wild			rehab	wild
						total 15s obs					WATER REST - rehab vs +L25:N52wild				WATER REST - rehab vs wild
Rest	5732	2115	25005			Rest	671	1966	1422		n 15s	7441	671		n 15s	7441	671
Rest freq	0.770327	0.890526	0.996851			Rest freq	0.219	0.296	0.767		prop	77.03	21.9		prop	0.7703	0.219
Comfort	453	921	9964			Comfort					2-tailed P <0.0001				P<0.0001, Z & M-C test
comfort freq	0.0608789	0.387789	0.397225			comfort freq					W'S EDGE REST - rehab vs wild				W'S EDGE REST - rehab vs wild
Directional	256	440	368			M Directional	378	234	139		n15s	2375	1966		n15s	2375	1966				BODY CONTACT proportions
dire mov freq	0.034404	0.185263	0.0146707								prop	89.05	29.6		prop	0.8905	0.296
Following	74	248	58			P Following	219	152	46		2-tailed P <0.0001				P<0.0001 Z & M-C test						WILD	REHAB
following/direct freq	0.289062	0.563636	0.157609			P following/M direct freq	0.579	0.65	0.331		DRY REST - rehab vs wild				DRY REST - rehab vs wild					DRY	0.02	0.22
Play	2620	248	48			Play	671	1968	1422		n 15s	25084	1422		n 15s	25084	1422			W'S EDGE	0.05	0.38
play freq	0.352103	0.104421	0.00191357			play freq	0.137	0.046	0		prop	99.69	76.7		prop	0.9969	0.767			WATER	0.13	0.42
Body Contact	3119	907	5586			Body Contact	651	1967	1422		2-tailed P<0.0001				P<0.0001 Z & M-C
contact freq	0.419164	0.381895	0.222692			contact freq	0.126	0.047	0.02		BODY CONTACT				BODY CONTACT
Nosing Occurrence	2966	803	4589			Nosing Occurrence	682	1978	1422		WATER BDY-CONT - rehab vs wild				WATER BDY-CONT - rehab vs wild
nos occur freq	0.398602	0.338105	0.182945			nos occur freq	0.246	0.176	0.112		n=15s	7441	671		n=15s	7441	671
Suckling	138	158	1857			Suckling	712	1968	1422		prop	41.9	12.6		prop	0.419	0.126
suckling freq	0.0185459	0.0665263	0.0740313			suckling freq	0	0.241	0.015		2-tailed P=0.020				P=1.0 (z test), 0.884 (M-C)
Directional	304	295	368								W'S EDGE BDY-CONT - rehab vs wild				W'S EDGE BDY-CONT - rehab vs wild
Following	109	88	58								n=15s	2375	651		n=15s	2375	651
foll/dir	0.358553	0.298305	0.157609								prop	38.19	12.6		prop	0.3819	0.126
											P=0.701				P<0.0001 Z & M-C tests
											DRY BDY-CONT - rehab vs wild				DRY BDY-CONT - rehab vs wild
											n=15s	25084	1422		n=15s	25084	1422
											prop	22.27	2		prop	0.2227	0.02
											P=0.884				P<0.0001 Z & MC tests
											NOSING EXCHANGE				NOSING EXCHANGE
											WATER - NOS-EXCH rehab vs wild				WATER - NOS-EXCH rehab vs wild
											n=15s	7441	682		n=15s	7441	682
											prop	39.86	24.6		prop	0.3986	0.246
											P<0.0001 Z test				P<0.0001 Z & MC tests
											W'S EDGE - NOS-EXCH rehab vs wild				W'S EDGE - NOS-EXCH rehab vs wild
											n=15s	2375	1978		n=15s	2375	1978
											prop	33.81	17.6		prop	0.3381	0.176
											P=0.130 Z test				P<0.0001 Z & MC tests
											DRY - NOS-EXCH rehab vs wild				DRY - NOS-EXCH rehab vs wild
											n=15s	25084	1422		n=15s	25084	1422
											prop	18.29	11.2		prop	0.1829	0.112
											P=0.004 Z test				P<0.0001 Z & MC tests
											PLAY				PLAY
											WATER - PLAY -rehab vs wild				WATER - PLAY -rehab vs wild
											n=15s	7441	671		n=15s	7441	671
											prop	35.21	13.7		prop	0.3521	0.137
											P=0.007 Z test				P<0.0001 Z & MC tests
											W's EDGE - PLAY - rehab vs wild				W's EDGE - PLAY - rehab vs wild
											n=15s	2375	1968		n=15s	2375	1968
											prop	10.4	4.6		prop	0.104	0.046
											P=0.364 Z test				P<0.0001 Z & MC tests
											DRY - PLAY - rehab vs wild				DRY - PLAY - rehab vs wild
											n=15s	25084	1422		n=15s	25084	1422
											prop	0.19	0		prop	0.0019	0
											P=1.00 Z test				P<0.0001 Z test; 0.056 MC test
											FOLL/DIR MOV				FOLL/DIR MOV
											WATER - FOLL/DIR>MOV - rehab vs wild				WATER - FOLL/DIR>MOV - rehab vs wild
											n= 15s -1P/M	304	378		n= 15s -1P/M	304	378
											prop	35.86	57.9		prop	0.3586	0.579
											P<0.0001 Z test				P<0.0001
											W'S EDGE - FOLL/DIR.MOV - rehab vs wild				W'S EDGE - FOLL/DIR.MOV - rehab vs wild
											n=15s - 1P/M	295	234		n=15s - 1P/M	295	234
											prop	29.83	65		prop	0.2983	0.65
											P<0.0001 Z test				P<0.0001, Z test & MC
											DRY - FOLL/DIR.MOV - rehab vs wild				DRY - FOLL/DIR.MOV - rehab vs wild
											n=15s 1P/M	368	139		n=15s 1P/M	368	139
											prop	15.76	33.1		prop	0.1576	0.331
											P<0.0001 Z test				P<0.0001
											SUCKLING				SUCKLING
											WATER - SUCKLING - rehab vs wild				WATER - SUCKLING - rehab vs wild
											n= 15s	7441	712		n= 15s	7441	712
											prop	1.85	0		prop	0.0185	0
											P=1.00 Z test	P=0.480 Monte Carlo			P<0.0001 Z & MC tests
											W's EDGE - SUCKLING - rehab vs wild				W's EDGE - SUCKLING - rehab vs wild
											n=15s	2375	1968		n=15s	2375	1968
											prop	6.65	24.1		prop	0.0665	0.241
											P=0.001 Z test	P=0.001 Monte Carlo			P<0.0001
											DRY - SUCKLING - rehab vs wild				DRY - SUCKLING - rehab vs wild
											n=15s	25084	1422		n=15s	25084	1422
											prop	7.4	1.5		prop	0.074	0.015
											P=0.654 Z test	P=0.159 Monte Carlo			P<0.0001 Z & MC tests
